# Supplementary material for: Genome of the fatal tapeworm Sparganum proliferum uncovers mechanisms for cryptic life cycle and aberrant larval proliferation
Source: Commun Biol. 2021 May 31;4:649. doi: 10.1038/s42003-021-02160-8 (PMC8166898; doi:10.1038/s42003-021-02160-8)
Supplement: Supplementary file 3 — Supplementary Data [file 42003_2021_2160_MOESM3_ESM.xlsx]

## Sheet: Data1
Supplementary Data 1. Eukaryotic core genes (CEGs) not detected in the tapeworm species by CEGMA analyses. "1" and "0" indicates presence and absence of the CEG, respectively.
	Sparganum proliferum (v2.2)	Spirometra erinaceieuropaei (v2.0)	Spirometra erinaceieuropaei (UK) (WBPS13)	Dibothriocephalus latus (WBPS13)	Schistocephalus solidus (WBPS13)	Hymenolepis microstoma (WBPS13)	Taenia solium (WBPS13)	Echinococcus multilocularis (WBPS13)	Annotation [functional class*]
KOG0291	0	0	0	0	0	0	0	0	Structural maintenance of chromosome protein 1 (sister chromatid cohesion complex Cohesin, subunit SMC1) [D]
KOG0462	0	0	0	0	0	0	0	0	ATPase component of ABC transporters with duplicated ATPase domains/Translation elongation factor EF-3b [EJ]
KOG0927	0	0	0	0	0	0	0	0	Translation initiation factor 3, subunit g (eIF-3g) [J]
KOG1185	0	0	0	0	0	0	0	0	Isopentenyl pyrophosphate:dimethylallyl pyrophosphate isomerase [Q]
KOG1390	0	0	0	0	0	0	0	0	20S proteasome, regulatory subunit alpha type PSMA5/PUP2 [O]
KOG1468	0	0	0	0	0	0	0	0	20S proteasome, regulatory subunit beta type PSMB1/PRE7 [O]
KOG1535	0	0	0	0	0	0	0	0	20S proteasome, regulatory subunit alpha type PSMA2/PRE8 [O]
KOG2311	0	0	0	0	0	0	0	0	20S proteasome, regulatory subunit alpha type PSMA6/SCL1 [O]
KOG2531	0	0	0	0	0	0	0	0	Alanyl-tRNA synthetase [J]
KOG2770	0	0	0	0	0	0	0	0	P-type ATPase [P]
KOG2785	0	0	0	0	0	0	0	0	Protein phosphatase 2A regulatory subunit A and related proteins [T]
KOG0209	0	0	0	0	0	1	0	0	RNA polymerase III, large subunit [K]
KOG0650	0	0	0	0	0	1	0	0	Notchless-like WD40 repeat-containing protein [S]
KOG2967	0	0	0	0	0	1	0	0	Vesicle coat complex COPI, beta' subunit [U]
KOG3479	0	0	0	0	0	1	0	0	G protein beta subunit-like protein [T]
KOG0376	0	0	0	0	0	1	0	1	Pleiotropic regulator 1 [A]
KOG2807	0	0	0	0	0	1	0	1	WD40-repeat-containing subunit of the 18S rRNA processing complex [A]
KOG1145	0	0	0	0	0	1	1	0	Vesicle coat complex COPI, alpha subunit [U]
KOG0018	0	0	0	0	0	1	1	1	Ribosome Assembly protein [R]
KOG0563	0	0	0	0	0	1	1	1	ATP-dependent RNA helicase [A]
KOG0964	0	0	0	0	0	1	1	1	RNA helicase [A]
KOG1068	0	0	0	0	0	1	1	1	Chaperonin complex component, TCP-1 delta subunit (CCT4) [O]
KOG1159	0	0	0	0	0	1	1	1	Chaperonin complex component, TCP-1 beta subunit (CCT2) [O]
KOG1235	0	0	0	0	0	1	1	1	Chaperonin complex component, TCP-1 gamma subunit (CCT3) [O]
KOG1394	0	0	0	0	0	1	1	1	Beta subunit of farnesyltransferase [O]
KOG1889	0	0	0	0	0	1	1	1	Protein geranylgeranyltransferase type II, beta subunit [O]
KOG1980	0	0	0	0	0	1	1	1	Serine-threonine phosphatase 2A, catalytic subunit [R]
KOG2004	0	0	0	0	0	1	1	1	Isoleucyl-tRNA synthetase [J]
KOG2017	0	0	0	0	0	1	1	1	Elongation factor-type GTP-binding protein [J]
KOG2472	0	0	0	0	0	1	1	1	Translation initiation factor 2, gamma subunit (eIF-2gamma; GTPase) [J]
KOG2792	0	0	0	0	0	1	1	1	DNA replication licensing factor, MCM5 component [L]
KOG2833	0	0	0	0	0	1	1	1	Pyruvate dehydrogenase E1, beta subunit [C]
KOG3205	0	0	0	0	0	1	1	1	Aspartyl-tRNA synthetase [J]
KOG3297	0	0	0	0	0	1	1	1	Dihydrolipoamide succinyltransferase (2-oxoglutarate dehydrogenase, E2 subunit) [C]
KOG0989	0	0	0	1	0	1	1	1	Glucose-6-phosphate 1-dehydrogenase [G]
KOG0062	0	0	0	1	1	1	1	1	HEAT repeat-containing protein [R]
KOG0142	0	1	0	0	0	1	1	1	WD40 repeat nucleolar protein Bop1, involved in ribosome biogenesis [J]
KOG2623	0	1	0	0	0	1	1	1	26S proteasome regulatory complex, ATPase RPT1 [O]
KOG2728	0	1	0	0	0	1	1	1	AAA+-type ATPase [O]
KOG2757	0	1	0	0	0	1	1	1	Signal recognition particle, subunit Srp54 [U]
KOG0181	0	1	0	0	1	1	1	1	Ribosomal RNA adenine dimethylase [A]
KOG0271	0	1	0	0	1	1	1	1	SNARE protein YKT6, synaptobrevin/VAMP syperfamily [U]
KOG2613	0	1	0	1	0	1	1	1	Class 2 transcription repressor NC2, beta subunit (Dr1) [K]
KOG2104	0	1	0	1	1	1	1	1	Predicted transporter (ABC superfamily) [R]
KOG2851	0	1	0	1	1	1	1	1	Nuclear exosomal RNA helicase MTR4, DEAD-box superfamily [A]
KOG2537	0	1	1	0	1	1	1	1	Mitochondrial processing peptidase, beta subunit, and related enzymes (insulinase superfamily) [O]
KOG0741	1	0	0	0	0	1	1	1	Structural maintenance of chromosome protein 3 (sister chromatid cohesion complex Cohesin, subunit SMC3) [D]
KOG0871	1	0	0	0	0	1	1	1	DNA polymerase delta, catalytic subunit [L]
KOG2606	1	0	0	0	0	1	1	1	Vesicle coat protein clathrin, heavy chain [U]
KOG0969	1	0	0	0	1	1	1	1	Replication factor C, subunit RFC4 [L]
KOG1211	1	0	0	0	1	1	1	1	Replication factor C, subunit RFC2 [L]
KOG2726	1	0	0	0	1	1	1	1	Exosomal 3'-5' exoribonuclease complex, subunit Rrp41 and related exoribonucleases [J]
KOG3013	1	0	0	0	1	1	1	1	SAM-dependent methyltransferase/cell division protein FtsJ [DR]
KOG0861	1	0	0	1	0	1	1	1	RNA polymerase II transcription initiation/nucleotide excision repair factor TFIIH, 3'-5' helicase subunit SSL2 [KL]
KOG0276	1	0	0	1	1	1	1	1	mRNA cleavage and polyadenylation factor II complex, BRR5 (CPSF subunit) [A]
KOG1241	1	0	0	1	1	1	1	1	Mitochondrial translation initiation factor 2 (IF-2; GTPase) [J]
KOG3147	1	0	1	0	1	1	1	1	NADP-dependent flavoprotein reductase [C]
KOG2680	1	0	1	1	1	1	1	1	Thiamine pyrophosphate-requiring enzyme [EH]
KOG2719	1	0	1	1	1	1	1	1	Amidases [J]
KOG2303	1	1	0	0	0	1	0	0	Predicted unusual protein kinase [R]
KOG0302	1	1	0	0	0	1	1	1	Karyopherin (importin) beta 1 [YU]
KOG0366	1	1	0	0	0	1	1	1	WD40-repeat-containing subunit of the 18S rRNA processing complex [A]
KOG0434	1	1	0	0	0	1	1	1	Vacuolar sorting protein VPS45/Stt10 (Sec1 family) [U]
KOG1393	1	1	0	0	0	1	1	1	Serine palmitoyltransferase [O]
KOG1800	1	1	0	0	0	1	1	1	Gamma tubulin [Z]
KOG3237	1	1	0	0	0	1	1	1	Acetyl-CoA acetyltransferase [I]
KOG0211	1	1	0	0	1	1	1	1	Hydroxymethylglutaryl-CoA synthase [I]
KOG0292	1	1	0	0	1	1	1	1	3-oxoacyl-(acyl-carrier-protein) synthase (I and II) [IQ]
KOG0346	1	1	0	0	1	1	1	1	26S proteasome regulatory complex, subunit RPN6/PSMD11 [O]
KOG0358	1	1	0	0	1	1	1	1	Predicted translation initiation factor related to eIF-2B alpha/beta/delta subunits (CIG2/IDI2) [J]
KOG0363	1	1	0	0	1	1	1	1	GTPase XAB1, interacts with DNA repair protein XPA [L]
KOG0481	1	1	0	0	1	1	1	1	Predicted GTPase [R]
KOG0567	1	1	0	0	1	1	1	1	Putative transcription factor FET5 [K]
KOG0948	1	1	0	0	1	1	1	1	Predicted fumarylacetoacetate hydralase [R]
KOG1099	1	1	0	0	1	1	1	1	Cysteine desulfurase NFS1 [E]
KOG1123	1	1	0	0	1	1	1	1	26S proteasome regulatory complex, subunit RPN11 [O]
KOG1272	1	1	0	0	1	1	1	1	Threonyl-tRNA synthetase [J]
KOG1463	1	1	0	0	1	1	1	1	Triosephosphate isomerase [G]
KOG1647	1	1	0	0	1	1	1	1	Vacuolar H+-ATPase V1 sector, subunit D [C]
KOG1662	1	1	0	0	1	1	1	1	Mitochondrial F1F0-ATP synthase, subunit OSCP/ATP5 [C]
KOG1872	1	1	0	0	1	1	1	1	Vacuolar H+-ATPase V1 sector, subunit E [C]
KOG2519	1	1	0	0	1	1	1	1	Adenine phosphoribosyl transferases [F]
KOG2575	1	1	0	0	1	1	1	1	Microtubule-binding protein (translationally controlled tumor protein) [DZ]
KOG2638	1	1	0	0	1	1	1	1	Mitochondrial import inner membrane translocase, subunit TIM13 [U]
KOG2703	1	1	0	0	1	1	1	1	Mitochondrial F1F0-ATP synthase, subunit delta/ATP16 [C]
KOG2707	1	1	0	0	1	1	1	1	Molecular chaperone Prefoldin, subunit 4 [O]
KOG2908	1	1	0	0	1	1	1	1	Ubiquitin-like proteins [O]
KOG3330	1	1	0	0	1	1	1	1	Translation initiation factor 1 (eIF-1/SUI1) [J]
KOG2415	1	1	0	1	0	0	0	0	Small nuclear ribonucleoprotein E [A]
KOG2451	1	1	0	1	0	0	1	1	U5 snRNP spliceosome subunit [A]
KOG0176	1	1	0	1	0	1	1	1	Ferredoxin/adrenodoxin reductase [F]
KOG1760	1	1	0	1	0	1	1	1	Ubiquitin-specific protease [O]
KOG2971	1	1	0	1	0	1	1	1	Lysyl-tRNA synthetase (class II) [J]
KOG3954	1	1	0	1	1	0	0	0	Putative phosphoinositide phosphatase [I]
KOG0122	1	1	0	1	1	1	0	1	Histidyl-tRNA synthetase [J]
KOG0179	1	1	0	1	1	1	1	1	DNA helicase, TBP-interacting protein [L]
KOG0182	1	1	0	1	1	1	1	1	Uncharacterized conserved protein [S]
KOG0261	1	1	0	1	1	1	1	1	Mitochondrial ATP-dependent protease PIM1/LON [O]
KOG0279	1	1	0	1	1	1	1	1	Molybdopterin synthase sulfurylase [H]
KOG0364	1	1	0	1	1	1	1	1	Replication factor C, subunit RFC3 [DL]
KOG0365	1	1	0	1	1	1	1	1	Predicted P-loop ATPase fused to an acetyltransferase [R]
KOG0466	1	1	0	1	1	1	1	1	Nuclear transport factor 2 [U]
KOG0524	1	1	0	1	1	1	1	1	Predicted NAD synthase, contains CN hydrolase domain [HR]
KOG0556	1	1	0	1	1	1	1	1	NAD/FAD-utilizing protein possibly involved in translation [J]
KOG0729	1	1	0	1	1	1	1	1	Electron transfer flavoprotein ubiquinone oxidoreductase [C]
KOG0960	1	1	0	1	1	1	1	1	Aldehyde dehydrogenase [C]
KOG0985	1	1	0	1	1	1	1	1	Phenylalanyl-tRNA synthetase beta subunit [J]
KOG1137	1	1	0	1	1	1	1	1	Protein required for normal rRNA processing [A]
KOG1299	1	1	0	1	1	1	1	1	5'-3' exonuclease [L]
KOG1358	1	1	0	1	1	1	1	1	Sugar (pentulose and hexulose) kinases [G]
KOG1532	1	1	0	1	1	1	1	1	Phosphoglucomutase/phosphomannomutase [G]
KOG1533	1	1	0	1	1	1	1	1	Ribosome biogenesis protein - Nop58p/Nop5p [AJ]
KOG1534	1	1	0	1	1	1	1	1	Glucosyltransferase - Alg6p [GE]
KOG1643	1	1	0	1	1	1	1	1	OTU (ovarian tumor)-like cysteine protease [TO]
KOG1712	1	1	0	1	1	1	1	1	NMD protein affecting ribosome stability and mRNA decay [J]
KOG1769	1	1	0	1	1	1	1	1	Tyrosyl-tRNA synthetase [J]
KOG1770	1	1	0	1	1	1	1	1	UDP-glucose pyrophosphorylase [G]
KOG1795	1	1	0	1	1	1	1	1	6-phosphogluconate dehydrogenase [G]
KOG1885	1	1	0	1	1	1	1	1	DNA helicase TIP49, TBP-interacting protein [K]
KOG1936	1	1	0	1	1	1	1	1	C4-type Zn-finger protein [R]
KOG2035	1	1	0	1	1	1	1	1	Predicted metalloprotease with chaperone activity (RNAse H/HSP70 fold) [O]
KOG2036	1	1	0	1	1	1	1	1	Metalloprotease [R]
KOG2481	1	1	0	1	1	1	1	1	Mitochondrial polypeptide chain release factor [J]
KOG2775	1	1	0	1	1	1	1	1	Uncharacterized conserved protein with similarity to phosphopantothenoylcysteine synthetase/decarboxylase [R]
KOG2930	1	1	0	1	1	1	1	1	Mannose-6-phosphate isomerase [G]
KOG2948	1	1	0	1	1	1	1	1	Aminomethyl transferase [E]
KOG3048	1	1	0	1	1	1	1	1	Metallopeptidase [R]
KOG3174	1	1	0	1	1	1	1	1	U3 small nucleolar ribonucleoprotein (snoRNP) component [A]
KOG3285	1	1	0	1	1	1	1	1	Phenylalanyl-tRNA synthetase, beta subunit [J]
KOG3405	1	1	0	1	1	1	1	1	C2H2-type Zn-finger protein [R]
KOG3497	1	1	0	1	1	1	1	1	Putative cytochrome C oxidase assembly protein [C]
KOG3503	1	1	0	1	1	1	1	1	RNA polymerase II transcription initiation/nucleotide excision repair factor TFIIH, subunit SSL1 [KL]
KOG3855	1	1	0	1	1	1	1	1	Mevalonate pyrophosphate decarboxylase [I]
KOG3180	1	1	1	0	0	0	0	0	Eukaryotic-type DNA primase, catalytic (small) subunit [L]
KOG3239	1	1	1	0	0	1	1	1	26S proteasome regulatory complex, subunit RPN9/PSMD13 [O]
KOG0188	1	1	1	0	1	1	1	1	SCF ubiquitin ligase, Rbx1 component [O]
KOG0559	1	1	1	0	1	1	1	1	Predicted metal-binding protein [R]
KOG0780	1	1	1	0	1	1	1	1	Uncharacterized conserved protein [S]
KOG0820	1	1	1	0	1	1	1	1	RNA-binding protein required for biogenesis of the ribosomal 60S subunit [J]
KOG0991	1	1	1	0	1	1	1	1	Exosomal 3'-5' exoribonuclease complex, subunit Rrp4 [A]
KOG1555	1	1	1	0	1	1	1	1	Molecular chaperone Prefoldin, subunit 5 [O]
KOG1637	1	1	1	0	1	1	1	1	6-phosphogluconolactonase - like protein [G]
KOG1664	1	1	1	0	1	1	1	1	F-actin capping protein, beta subunit [Z]
KOG1727	1	1	1	0	1	1	1	1	Electron transfer flavoprotein, beta subunit [C]
KOG1758	1	1	1	0	1	1	1	1	Rho GDP-dissociation inhibitor [T]
KOG1774	1	1	1	0	1	1	1	1	Uncharacterized conserved protein [S]
KOG1942	1	1	1	0	1	1	1	1	Density-regulated protein related to translation initiation factor 1 (eIF-1/SUI1) [R]
KOG2572	1	1	1	0	1	1	1	1	Spindle assembly checkpoint protein [DZ]
KOG2653	1	1	1	0	1	1	1	1	60S Ribosomal protein L13 [J]
KOG2781	1	1	1	0	1	1	1	1	DNA-directed RNA polymerase subunit E' [K]
KOG2784	1	1	1	0	1	1	1	1	Transport protein particle (TRAPP) complex subunit [U]
KOG3295	1	1	1	0	1	1	1	1	Predicted glycosyltransferase [R]
KOG3349	1	1	1	0	1	1	1	1	RNA polymerase subunit K [K]
KOG3459	1	1	1	0	1	1	1	1	Small nuclear ribonucleoprotein (snRNP) Sm core protein [A]
KOG0285	1	1	1	1	0	1	1	1	Mitochondrial import inner membrane translocase, subunit TIM9 [U]
KOG0329	1	1	1	1	0	1	1	1	DNA-directed RNA polymerase, subunit RPB10 [K]
KOG1549	1	1	1	1	0	1	1	1	H/ACA snoRNP complex, subunit NOP10 [A]
KOG1733	1	1	1	1	0	1	1	1	Monooxygenase involved in coenzyme Q (ubiquinone) biosynthesis [HC]
KOG1374	1	1	1	1	1	1	0	0	Electron transfer flavoprotein, alpha subunit [C]
*A: RNA processing and modification, B: chromatin structure and dynamics, C: energy production and conversion, D: cell cycle control and mitosis, E: amino acid metabolism and transport, F: nucleotide metabolism and transport, G: carbohydrate metabolism and transport, H: coenzyme metabolism, I: lipid metabolism, J: translation, K: transcription, L: replication and repair, M: cell wall/membrane/env…

## Sheet: Data2
Supplementary Data 2. Numbers of Pfam domains observed in the S. proliferum and S. erinaceieuropaei genomes.
	Sparganum proliferum (v2.2)	Spirometra erinaceieuropaei (v2.0)
RVT_1	430	701
zf-C2H2	341	481
zf-C2H2_4	313	432
Pkinase_Tyr	228	263
Pkinase	225	261
zf-C2H2_jaz	200	306
zf-met	143	233
RRM_1	136	159
WD40	129	152
Kelch_1	126	158
zf-C2H2_6	123	206
fn3	120	117
Kelch_6	119	144
Kelch_4	110	135
Kelch_2	94	121
Kelch_3	94	119
BACK	92	150
BTB	89	131
Ank_2	87	99
Ank_4	85	96
zf-Di19	84	89
ANAPC4_WD40	80	86
EF-hand_6	77	93
Ank_3	76	89
Ank	75	85
EF-hand_1	75	93
MFS_1	75	82
Ank_5	72	80
EF-hand_7	72	86
Helicase_C	71	79
Ras	68	67
zf-H2C2_2	68	76
Ig_3	65	71
Trypsin	64	54
I-set	62	69
LRR_4	58	62
AAA	56	66
Arf	56	57
EF-hand_5	56	73
Homeobox	56	60
ig	56	63
Roc	55	59
7tm_1	53	50
LRR_8	53	60
Ion_trans	52	64
Galactosyl_T	51	107
Ig_2	51	51
PDZ	51	60
EF-hand_8	50	62
Dynein_light	45	48
Tubulin	45	52
DEAD	44	56
MMR_HSR1	44	64
TPR_2	44	44
Tubulin_C	42	49
zf-C3HC4	42	43
Cadherin	41	53
GIY-YIG	41	38
zinc_ribbon_9	41	58
SH3_1	39	45
TPR_1	39	39
PH	38	36
V-set	38	39
Tetraspannin	37	38
AAA_5	36	47
Actin	36	36
C2	36	46
CH	36	43
SH3_2	36	46
SH2	35	37
ABC_tran	34	43
HEAT	34	33
adh_short	33	40
RhoGAP	33	45
SH3_9	33	38
TPR_14	32	38
Y_phosphatase	32	35
zf-RING_2	32	32
Aldo_ket_red	31	25
CUB	31	41
RRM_7	31	35
TPR_19	31	32
TPR_8	31	29
HEAT_2	29	31
Kunitz_BPTI	29	36
LIM	29	29
ResIII	29	35
adh_short_C2	28	37
Mito_carr	28	31
Kelch_5	27	44
TPR_12	27	26
CAP	26	21
EGF	26	29
HLH	26	33
Kinase-like	26	25
Kinesin	26	26
Astacin	25	33
Ion_trans_2	25	30
zf-C2H2_11	25	33
FERM_M	24	24
UCH	24	28
zf-C3HC4_2	24	22
DnaJ	23	28
Gtr1_RagA	23	26
UQ_con	23	25
zf-RING_UBOX	23	25
Cadherin_2	22	23
Glyco_transf_7N	22	12
LRR_9	22	23
PHD	22	24
RabGAP-TBC	22	25
TPR_17	22	27
zf-C3HC4_3	22	24
Glyco_transf_7C	21	13
GST_C_3	21	21
Histone	21	13
Hydrolase	21	26
Pur_ac_phosph_N	21	21
SNF2_N	21	21
SPARC_Ca_bdg	21	22
Sugar_tr	21	28
zf-C4	21	18
AAA_22	20	20
C2-set_2	20	23
GTP_EFTU	20	25
Innexin	20	26
LRR_1	20	19
PDZ_2	20	26
SET	20	21
Thioredoxin	20	23
E1-E2_ATPase	19	20
EGF_CA	19	24
FERM_C	19	18
FERM_N	19	19
GST_C	19	20
Interfer-bind	19	17
Metallophos	19	19
Microtub_bd	19	21
Neur_chan_LBD	19	21
SDF	19	24
TPR_11	19	24
ubiquitin	19	20
UCH_1	19	21
Branch	18	23
CAMSAP_CH	18	23
cNMP_binding	18	23
FXa_inhibition	18	21
Guanylate_cyc	18	32
Homeobox_KN	18	20
KH_1	18	19
Lig_chan	18	18
LRR_6	18	25
RhoGEF	18	16
AAA_21	17	24
AAA_9	17	17
ABC_membrane	17	22
Arm	17	18
Cation_ATPase	17	19
Cnd1	17	20
DSPc	17	24
Dynein_heavy	17	19
HMG_box	17	18
Methyltransf_25	17	18
TPR_16	17	22
Band_7	16	17
C1_1	16	18
CRAL_TRIO	16	17
EF-hand_4	16	18
Forkhead	16	19
Lig_chan-Glu_bd	16	13
Neur_chan_memb	16	22
SBP_bac_3	16	15
SRPRB	16	21
SSF	16	15
AMP-binding	15	13
Bromodomain	15	15
CBFD_NFYB_HMF	15	14
CUB_2	15	19
DHC_N2	15	16
Exo_endo_phos	15	23
F-box-like	15	21
HMG_box_2	15	14
MT	15	15
RuvB_N	15	21
zf-CCCH	15	16
7TM_GPCR_Srw	14	15
AAA_16	14	16
Cyclin_N	14	15
F-box	14	18
Guanylate_kin	14	15
KR	14	24
LSM	14	17
Nup160	14	20
Proteasome	14	16
SMC_N	14	20
7TM_GPCR_Srsx	13	11
AAA_8	13	15
Abhydrolase_1	13	22
Carb_anhydrase	13	14
cEGF	13	15
DHC_N1	13	10
DHHC	13	12
DUF4806	13	24
Ferritin	13	10
FYVE	13	17
Glyco_transf_10	13	15
GST_N	13	21
Hormone_recep	13	14
Methyltransf_11	13	18
Trypsin_2	13	10
TTL	13	14
WW	13	15
AAA_6	12	15
AAA_7	12	17
Aminotran_1_2	12	19
bZIP_2	12	13
Cpn60_TCP1	12	11
DDE_Tnp_IS1595	12	15
G-patch	12	11
GST_C_2	12	13
HEAT_EZ	12	13
Hydrolase_4	12	20
Mg_chelatase	12	12
MIP	12	12
Peptidase_C1	12	14
Peptidase_M17	12	16
PKD_channel	12	13
Rad60-SLD	12	12
RGS	12	13
RNA_pol_Rpc4	12	5
Spectrin	12	17
TPR_7	12	12
VWA_2	12	9
7TM_GPCR_Srx	11	7
Acetyltransf_1	11	12
ANF_receptor	11	12
Cadherin_3	11	12
Collagen	11	16
DUF2256	11	13
Dynamin_N	11	10
eIF2A	11	20
Exo_endo_phos_2	11	7
HA2	11	12
HECT	11	16
Laminin_G_2	11	14
NAD_binding_8	11	12
PCI	11	17
PI3_PI4_kinase	11	12
Pro_isomerase	11	16
SAM_1	11	14
SAM_2	11	13
VWA_3	11	8
zf-3CxxC	11	1
zf-RING_11	11	9
AAA_33	10	9
AA_permease	10	7
ASC	10	11
BTB_2	10	8
bZIP_1	10	12
Chromo	10	9
FHA	10	15
GTP_EFTU_D2	10	8
HSP70	10	13
Laminin_G_1	10	13
Ldl_recept_a	10	10
Methyltransf_31	10	10
Myb_DNA-binding	10	11
Pyr_redox_2	10	11
SPRY	10	10
tRNA-synt_1	10	9
Usp	10	8
VWA	10	7
ADK	9	9
AKAP7_NLS	9	4
Aldedh	9	14
ANAPC3	9	12
APH	9	10
Bestrophin	9	11
Cation_ATPase_C	9	6
CD36	9	9
Clat_adaptor_s	9	9
EGF_2	9	11
FeoB_N	9	12
Glutaredoxin	9	14
hEGF	9	10
Hist_deacetyl	9	7
Ldh_1_C	9	8
Lectin_C	9	9
MatE	9	12
MBOAT	9	6
Na_H_Exchanger	9	12
PDEase_I	9	7
Pkinase_C	9	9
RasGEF	9	13
SBF	9	12
SNF	9	9
Terminase_GpA	9	4
TPR_6	9	7
TRAM_LAG1_CLN8	9	10
tRNA-synt_1g	9	11
Ubiquitin_2	9	9
VIT	9	4
WH1	9	7
Zip	9	12
AAA_18	8	9
AAA_2	8	12
AAA_29	8	9
AcetylCoA_hyd_C	8	9
AhpC-TSA	8	5
Amino_oxidase	8	7
Annexin	8	12
CBS	8	8
CNH	8	8
CSN8_PSD8_EIF3K	8	12
DSL	8	7
Epimerase	8	9
Ets	8	13
FAD_binding_2	8	8
Fz	8	7
Gelsolin	8	13
HCO3_cotransp	8	12
His_Phos_1	8	8
IQ	8	15
Kdo	8	11
Laminin_EGF	8	13
Lipocalin	8	10
MCM	8	7
MCM_OB	8	6
MTS	8	7
Myosin_head	8	11
NIF	8	4
Peptidase_M24	8	11
PhoLip_ATPase_C	8	12
Phosphodiest	8	14
PP2C	8	8
PQ-loop	8	9
PX	8	7
RA	8	9
RNase_T	8	7
Taeniidae_ag	8	12
Tektin	8	11
ThiF	8	14
TPR_10	8	9
TPR_9	8	6
UPF0506	8	6
Vac14_Fab1_bd	8	9
VIT_2	8	4
wnt	8	9
zf-B_box	8	6
zf-HC5HC2H_2	8	7
zf-MIZ	8	14
zf-nanos	8	8
zf-rbx1	8	6
zf-RING_5	8	8
Abhydrolase_6	7	32
Acetyltransf_10	7	9
Acyltransferase	7	7
Adaptin_N	7	11
Amidase	7	7
Band_3_cyto	7	8
Beach	7	6
BRCT	7	10
Calpain_III	7	9
Cation_ATPase_N	7	8
COesterase	7	15
DNA_pol_B	7	5
dsrm	7	7
ECH_1	7	6
EMP24_GP25L	7	5
Frizzled	7	8
G-alpha	7	8
GPHH	7	8
GST_N_2	7	14
GST_N_3	7	14
Hexapep	7	8
HNOBA	7	2
KH_2	7	7
Lactamase_B	7	6
Metalloenzyme	7	9
Methyltransf_12	7	7
Methyltransf_23	7	9
MORN	7	9
MreB_Mbl	7	10
Na_K-ATPase	7	9
Nup35_RRM_2	7	14
PAP2	7	4
Peptidase_C2	7	10
PrmA	7	8
Pyridoxal_deC	7	11
Pyr_redox	7	5
RCC1_2	7	8
RCC1	7	8
Rhodanese	7	6
Sec1	7	9
SNARE	7	6
tRNA-synt_2	7	7
TSP_1	7	11
UBX	7	6
zf-C2H2_2	7	9
zf-HC5HC2H	7	5
zf-LITAF-like	7	8
AAA_17	6	8
AA_permease_2	6	6
ABC_ATPase	6	5
Acetyltransf_7	6	6
Alk_phosphatase	6	5
Aminotran_5	6	7
ArfGap	6	5
ARID	6	6
BAH	6	7
Bcl-2	6	3
BRCT_2	6	7
bZIP_Maf	6	4
C1-set	6	6
Calponin	6	8
Carn_acyltransf	6	8
Cation_efflux	6	6
CLASP_N	6	7
COLFI	6	7
Complex1_LYR	6	5
Cullin	6	5
DENN	6	7
DnaJ_C	6	5
EamA	6	4
ECH_2	6	6
EFG_C	6	5
Enolase_C	6	4
F5_F8_type_C	6	8
FAR1	6	13
FAT	6	3
GDA1_CD39	6	7
GDP_Man_Dehyd	6	5
Glyco_hydro_47	6	6
Glyco_transf_8	6	6
Hydrolase_3	6	7
IRS	6	6
JAB	6	11
JmjC	6	9
LRR_5	6	7
Met_10	6	7
Mga	6	7
MH2	6	9
Myotub-related	6	6
Na_sulph_symp	6	12
Nuc_sug_transp	6	7
NUDIX	6	11
OATP	6	6
OB_NTP_bind	6	9
Oxysterol_BP	6	4
Patched	6	5
PBD	6	7
Peptidase_C1_2	6	2
Peptidase_S8	6	7
PID	6	7
PNP_UDP_1	6	8
Pou	6	5
Pribosyltran	6	5
PTCB-BRCT	6	7
PWWP	6	6
Recep_L_domain	6	5
RRM_3	6	7
RRM_5	6	9
RUN	6	9
RWD	6	7
Sec7	6	10
Sterol-sensing	6	4
Thioredoxin_6	6	7
TPH	6	5
tRNA-synt_2b	6	5
Vault	6	3
Zeta_toxin	6	4
2003-03-14	5	6
3Beta_HSD	5	3
A2M_comp	5	6
A2M_recep	5	6
AAA_30	5	4
Aa_trans	5	7
ABC2_membrane_3	5	8
Abhydrolase_3	5	8
ACBP	5	6
Adap_comp_sub	5	5
ADP_PFK_GK	5	2
ArgoN	5	3
Arrestin_C	5	5
ATP_bind_1	5	7
Ax_dynein_light	5	2
Bax1-I	5	7
BRO1	5	8
CAP_GLY	5	7
Cbl_N2	5	7
CitMHS	5	12
CLTH	5	5
CRAL_TRIO_2	5	6
CTP_transf_like	5	5
Cullin_Nedd8	5	4
Cupin_8	5	6
Cystatin	5	5
DAGK_cat	5	6
Death	5	5
DNA_pol_B_exo1	5	8
DUF1866	5	3
DUF2369	5	4
DUF3421	5	12
EF-hand_9	5	6
EFhand_Ca_insen	5	4
ELM2	5	3
Enolase_N	5	4
ENTH	5	3
Furin-like	5	5
Glycolytic	5	4
Glycos_transf_1	5	6
Glycos_transf_2	5	6
G-patch_2	5	5
Haspin_kinase	5	8
His_Phos_2	5	5
Histone_H2A_C	5	6
HSP20	5	8
HSP90	5	6
IBN_N	5	3
KAP	5	3
La	5	6
Ldh_1_N	5	5
Ligase_CoA	5	4
Linker_histone	5	7
Lipase_3	5	4
MCM_bind	5	5
Meis_PKNOX_N	5	3
MH1	5	4
MR_MLE_C	5	4
Myb_DNA-bind_6	5	5
Myosin_tail_1	5	7
NAD_binding_1	5	4
NDK	5	8
NHL	5	8
NPC1_N	5	8
Nucleoside_tran	5	3
Peptidase_M1	5	10
Peptidase_M16	5	7
Peptidase_M16_C	5	8
PfkB	5	7
PhoLip_ATPase_N	5	5
Piwi	5	4
PLAT	5	7
Prok-RING_4	5	6
Reprolysin	5	5
RNase_PH	5	5
Robl_LC7	5	5
SAP	5	5
Sec63	5	6
Septin	5	4
Serpin	5	7
SIR2	5	5
SMC_hinge	5	5
Snf7	5	7
START	5	7
Thioredoxin_2	5	6
TRP_2	5	4
UBA_4	5	7
U-box	5	5
UPF0160	5	3
VHS	5	5
Vps54_N	5	3
zf-ANAPC11	5	4
zf-MYND	5	4
zf-RING_9	5	4
zf-U1	5	6
zf-UBP	5	4
zf-UBR	5	2
ZU5	5	7
ZZ	5	7
1-cysPrx_C	4	1
2-Hacid_dh_C	4	5
7tm_2	4	4
7TM_GPCR_Srv	4	4
AAA_19	4	4
Abhydro_lipase	4	5
Acatn	4	4
AcetylCoA_hydro	4	6
Acyl-CoA_dh_M	4	4
ADK_lid	4	2
Alpha_adaptinC2	4	4
AMPK1_CBM	4	3
Anoctamin	4	4
ANTH	4	4
Anticodon_1	4	7
Arrestin_N	4	4
ASH	4	6
Asp_protease_2	4	1
ATP-gua_Ptrans	4	5
ATP-synt_ab	4	4
BAR	4	9
Biotin_lipoyl	4	7
Brix	4	4
C4	4	5
Ca_chan_IQ	4	5
CDP-OH_P_transf	4	2
Clathrin	4	5
CN_hydrolase	4	6
Cofilin_ADF	4	6
Coprogen_oxidas	4	1
CpXC	4	2
CRAL_TRIO_N	4	3
CS	4	5
Cyt-b5	4	3
Cytochrom_B561	4	4
DAO	4	7
DEAD_2	4	5
DEK_C	4	3
DIX	4	1
Dpy-30	4	7
DUF1041	4	4
DUF1619	4	3
DUF3342	4	2
Dynamin_M	4	3
E3_UbLigase_R4	4	1
EFG_II	4	5
EFG_IV	4	3
EF-hand_11	4	4
ERAP1_C	4	7
EST1_DNA_bind	4	3
Fasciclin	4	3
Fer4_10	4	4
FG-GAP	4	4
Filamin	4	9
FKBP_C	4	4
Fringe	4	6
FtsJ	4	6
GHMP_kinases_N	4	4
Glyco_hydr_116N	4	3
Glyco_hydro_31	4	6
Glyco_transf_22	4	2
Glyco_transf_43	4	6
Glypican	4	3
GTP_EFTU_D3	4	4
HAD_2	4	4
HATPase_c_3	4	7
HATPase_c	4	8
Helicase_C_2	4	5
Hexokinase_2	4	4
HGTP_anticodon	4	5
IBR	4	5
Integrin_alpha2	4	3
Iso_dh	4	4
KA1	4	4
Lactamase_B_2	4	4
Laminin_N	4	5
LisH	4	4
malic	4	4
Malic_M	4	4
MATH	4	4
Methyltr_RsmB-F	4	4
MIF4G	4	4
Mob1_phocein	4	5
MyTH4	4	4
Na_Ca_ex	4	4
NAD_binding_4	4	3
NCU-G1	4	4
Ndr	4	6
Nop	4	4
NTP_transf_2	4	4
NTP_transferase	4	3
Otopetrin	4	7
OTU	4	5
PAP_assoc	4	3
PARG_cat	4	9
PAS	4	5
PAZ	4	5
Peptidase_C12	4	5
Peptidase_C14	4	4
Peptidase_M28	4	3
Peptidase_S28	4	3
PH_9	4	3
PH_BEACH	4	2
PHD_2	4	3
PI3Ka	4	4
PIH1	4	5
Plectin	4	2
Polysacc_synt_2	4	4
Porin_3	4	4
P_proprotein	4	4
Profilin	4	3
Proteasome_A_N	4	6
PTPLA	4	3
PurA	4	3
Rad17	4	8
Rad60-SLD_2	4	6
Radial_spoke	4	7
RasGEF_N	4	5
RBD	4	3
Redoxin	4	1
Reprolysin_3	4	4
Reprolysin_5	4	4
Rhomboid	4	4
Ribosomal_L16	4	2
Ribosomal_L7Ae	4	5
RIIa	4	2
RINGv	4	6
RIO1	4	6
RmlD_sub_bind	4	4
RNA_helicase	4	9
RNA_pol_L	4	3
S1	4	4
SBF_like	4	6
Sec7_N	4	4
SHIPPO-rpt	4	2
ShK	4	3
Sigma54_activat	4	7
SOCS_box	4	4
Sod_Cu	4	3
Spc97_Spc98	4	5
SPOC	4	3
STPPase_N	4	3
SUI1	4	3
Syja_N	4	4
Synaptobrevin	4	5
T-box	4	8
TGS	4	3
Thiolase_N	4	5
Tim17	4	4
TIP49	4	6
TIR_2	4	4
TM231	4	4
tRNA-synt_1d	4	3
Tudor-knot	4	4
UBA	4	4
uDENN	4	4
UDPGP	4	3
Vps4_C	4	6
Xpo1	4	3
Yip1	4	3
zf-AN1	4	5
zf-BED	4	8
zf-C2HC_2	4	6
zf-RanBP	4	3
zf-Sec23_Sec24	4	4
zf-Tim10_DDP	4	3
2-Hacid_dh	3	3
2-oxoacid_dh	3	3
7tm_3	3	3
A2M	3	4
A2M_N	3	4
AAA_11	3	3
AAA_12	3	3
AA_permease_C	3	2
ABC2_membrane	3	3
Acyl-CoA_dh_1	3	4
Acyl-CoA_dh_2	3	4
Acyl-CoA_dh_N	3	4
ADH_N	3	2
Aldolase_II	3	3
Alpha-amylase	3	3
Alpha-mann_mid	3	2
Amidohydro_1	3	3
Amidohydro_3	3	3
Arfaptin	3	3
ArgoL1	3	5
Asp	3	3
Asparaginase_2	3	2
ATP-gua_PtransN	3	3
ATP-synt_ab_N	3	5
B56	3	3
B9-C2	3	3
Beta-Casp	3	3
Beta_elim_lyase	3	1
BiPBP_C	3	4
BK_channel_a	3	3
CAF1C_H4-bd	3	5
CaKB	3	2
Calreticulin	3	4
Carboxyl_trans	3	3
CBF	3	2
CbiA	3	3
Cbl_N3	3	6
Choline_kinase	3	3
Chorein_N	3	4
Claudin_2	3	1
Cnd3	3	3
Coatomer_WDAD	3	3
Complex1_LYR_2	3	1
CPSF_A	3	4
Cu_amine_oxid	3	4
Cupin_2	3	2
CwfJ_C_1	3	2
Cyclin	3	3
Cyclin_C	3	2
DAGK_acc	3	4
DALR_1	3	2
dCMP_cyt_deam_1	3	5
DcpS_C	3	5
DDHD	3	5
DDT	3	2
DEP	3	5
DER1	3	2
DHR-2	3	3
DIL	3	4
Diphthamide_syn	3	2
Disintegrin	3	4
DM	3	3
DNA_ligase_A_C	3	3
DNA_ligase_A_M	3	3
DNA_ligase_A_N	3	3
DNA_pol3_delta2	3	5
DNA_pol_E_B	3	2
dNK	3	5
DOCK-C2	3	2
Drf_FH3	3	3
Drf_GBD	3	3
DUF1330	3	1
DUF1754	3	5
DUF1981	3	2
DUF229	3	2
DUF2407	3	3
DUF3504	3	3
DUF3694	3	5
DUF4200	3	3
DUF4217	3	2
DUF676	3	1
DUF716	3	5
DUF758	3	2
Dus	3	5
E1_dh	3	4
EF-hand_2	3	3
eIF-5_eIF-2B	3	2
ELFV_dehydrog	3	5
ELO	3	4
EMP70	3	4
EnY2	3	3
Erf4	3	1
ER_lumen_recept	3	2
Exostosin	3	2
FAD_binding_1	3	2
FATC	3	4
FCH	3	5
Fer4_17	3	2
Fer4_21	3	2
Fer4_2	3	2
FERM_f0	3	3
FH2	3	2
Filament	3	4
Fis1_TPR_C	3	3
fn3_4	3	4
FR47	3	4
FYRC	3	2
FYRN	3	1
FYVE_2	3	4
GAF_2	3	1
GAF	3	2
GAGA	3	4
Gal_mutarotas_2	3	4
GAS2	3	4
GAT	3	5
GDPD	3	3
Ge1_WD40	3	5
GED	3	3
GHMP_kinases_C	3	3
Globin	3	1
GLTP	3	6
Glyco_hydro_20	3	2
Glyco_hydro_38	3	3
Glyco_hydro_38C	3	4
Glyco_trans_1_4	3	5
GPCR_chapero_1	3	3
GpcrRhopsn4	3	6
GPS	3	3
GRAM	3	5
Granulin	3	1
GRIP	3	3
GSHPx	3	5
GYF	3	3
HlyIII	3	3
HNOB	3	1
HORMA	3	1
Hydrolase_like	3	5
IF-2B	3	3
I_LWEQ	3	3
IMS_C	3	3
Inhibitor_I29	3	5
Inositol_P	3	5
Ion_trans_N	3	3
IPK	3	2
IP_trans	3	5
IQ_SEC7_PH	3	2
Jnk-SapK_ap_N	3	3
Kazal_2	3	4
KTI12	3	4
Ku	3	2
Lactamase_B_6	3	3
Laminin_G_3	3	4
LANC_like	3	3
LETM1	3	2
L_HMGIC_fpl	3	4
LicD	3	6
LIG3_BRCT	3	4
LLGL	3	4
LMBR1	3	2
MA3	3	3
MAAL_C	3	3
MAM	3	3
MBD	3	3
MCM_N	3	4
Methyltransf_15	3	3
Methyltransf_16	3	3
MIT	3	5
MitMem_reg	3	3
MMS1_N	3	5
Motile_Sperm	3	2
MOZ_SAS	3	6
MVP_shoulder	3	4
NAP	3	2
Nckap1	3	2
Noggin	3	3
NtCtMGAM_N	3	4
Nucleos_tra2_C	3	3
OST3_OST6	3	6
P2X_receptor	3	5
ParA	3	3
PARP	3	5
PAS_9	3	3
Patatin	3	2
PB1	3	5
PCMT	3	5
PduV-EutP	3	2
Peptidase_C48	3	3
Peptidase_M14	3	5
Peptidase_M22	3	3
Peptidase_M41	3	4
Peptidase_S9	3	5
PGM_PMM_I	3	1
PGM_PMM_III	3	1
Phosphorylase	3	1
PIP5K	3	2
PK	3	4
PK_C	3	2
polyprenyl_synt	3	4
PQQ_3	3	3
Prefoldin_2	3	4
Prefoldin	3	3
Pribosyl_synth	3	3
Pribosyltran_N	3	3
PRKCSH_1	3	1
Prominin	3	2
PseudoU_synth_2	3	5
PTEN_C2	3	1
PWI	3	5
Pyr_redox_3	3	3
Rad51	3	4
Radial_spoke_3	3	2
Radical_SAM	3	3
Ran_BP1	3	4
RasGAP	3	5
RAWUL	3	2
RecA	3	2
RecQ_Zn_bind	3	3
Rep_fac_C	3	4
Reprolysin_2	3	3
Reprolysin_4	3	4
RFX_DNA_binding	3	4
Ribonuclease_3	3	5
Ribosomal_60s	3	3
Ribosomal_L27A	3	2
Ribosomal_L6e	3	3
Ribosomal_S10	3	5
Ribosomal_S5	3	0
Ribosomal_S5_C	3	0
Ricin_B_lectin	3	3
RMMBL	3	3
RNA_pol_Rpb1_2	3	3
RNA_pol_Rpb1_3	3	3
RNA_pol_Rpb1_4	3	3
RNA_pol_Rpb1_5	3	4
RNA_pol_Rpb2_1	3	4
RNA_pol_Rpb2_2	3	3
RNA_pol_Rpb2_3	3	3
RNA_pol_Rpb2_6	3	5
RNA_pol_Rpb2_7	3	5
RNB	3	3
Rotamase	3	3
Rotamase_3	3	3
RPAP3_C	3	3
RrnaAD	3	3
RTC	3	3
S4	3	4
S8_pro-domain	3	3
Sad1_UNC	3	3
SapB_1	3	2
SAPS	3	4
SBF2	3	4
Scramblase	3	3
Sec23_BS	3	4
Sec23_helical	3	4
Sec23_trunk	3	5
Sedlin_N	3	3
SHNi-TPR	3	2
Sina	3	3
SIX1_SD	3	4
Ski_Sno	3	4
Sld5	3	1
SNAP	3	2
SRCR	3	4
STT3	3	2
Sulfotransfer_1	3	4
Surp	3	3
Syntaxin_2	3	3
Syntaxin	3	2
TAXi_C	3	3
TBCC	3	3
TBP	3	3
Tctex-1	3	4
TF_Zn_Ribbon	3	3
TGF_beta	3	1
Thioredoxin_7	3	3
Thioredoxin_8	3	4
TIG	3	4
TMEM131_like	3	2
TMEM144	3	7
Toprim	3	3
TPR_15	3	2
Transket_pyr	3	4
Trefoil	3	4
tRNA_anti-codon	3	5
tRNA_m1G_MT	3	3
tRNA_SAD	3	3
tRNA-synt_1b	3	2
tRNA-synt_1e	3	2
tRNA-synt_2d	3	3
Tropomyosin	3	3
Troponin	3	2
TspO_MBR	3	4
TUDOR	3	4
UAA	3	7
UBA_e1_thiolCys	3	4
Ubie_methyltran	3	3
UIM	3	3
UPF0183	3	1
UVR	3	2
VCBS	3	3
VHP	3	3
Voltage_CLC	3	4
VPS13_C	3	4
Vps39_2	3	2
Vps51	3	5
V-set_CD47	3	3
V-SNARE_C	3	3
W2	3	3
WGR	3	3
WSD	3	3
Wtap	3	1
WWE	3	3
XK-related	3	4
XPG_I	3	6
XPG_N	3	7
YL1	3	3
YTH	3	2
Y_Y_Y	3	4
zf-CW	3	2
zf-H2C2_5	3	3
zf-HIT	3	3
2_5_RNA_ligase2	2	1
2OG-FeII_Oxy_2	2	3
3HCDH	2	3
3HCDH_N	2	2
5_nucleotid	2	6
AAA_14	2	6
AAA_25	2	4
AAA_3	2	4
ABC1	2	3
Abhydrolase_2	2	2
Acyltransf_C	2	3
ADAM_CR	2	2
ADH_zinc_N	2	2
ADH_zinc_N_2	2	3
ADP_ribosyl_GH	2	1
AIP3	2	2
AIRS_C	2	1
Aldose_epim	2	3
Alg6_Alg8	2	3
ALIX_LYPXL_bnd	2	4
Alpha_L_fucos	2	1
AMPKBI	2	3
AMP_N	2	2
Anoct_dimer	2	3
An_peroxidase	2	2
AP3D1	2	2
API5	2	1
ArgK	2	2
ARGLU	2	2
Arm_2	2	3
Arm_3	2	2
ARS2	2	2
Asn_synthase	2	3
Asparaginase	2	2
ATG7_N	2	3
Atg8	2	2
ATG_C	2	4
ATP_bind_3	2	4
ATP_Ca_trans_C	2	2
ATP-grasp	2	1
ATP-grasp_2	2	2
ATP-synt_C	2	5
Autophagy_act_C	2	1
Avl9	2	2
Axin_b-cat_bind	2	0
Bap31	2	3
BAR_3	2	3
Beta-lactamase	2	2
Beta-TrCP_D	2	4
Biotin_carb_C	2	3
Biotin_carb_N	2	3
BolA	2	3
BPL_LplA_LipB	2	3
Bravo_FIGEY	2	2
BRK	2	2
Bromo_TP	2	1
BSD	2	2
BTD	2	2
C1q	2	2
C2-set	2	3
Caleosin	2	2
CAMSAP_CKK	2	3
CAP_N	2	1
CAS_CSE1	2	2
Cast	2	2
CBM_21	2	2
CBM53	2	2
CDC48_2	2	3
Cdc6_C	2	2
CEBP_ZZ	2	2
CEP76-C2	2	2
Ceramidase_alk	2	1
CHB_HEX_C_1	2	3
CHDCT2	2	2
Chibby	2	1
Chromo_shadow	2	2
CIA30	2	3
Citrate_synt	2	2
Clathrin_lg_ch	2	2
CLN3	2	4
CLP1_P	2	3
CLPTM1	2	2
CMAS	2	2
Cnd2	2	1
CNOT1_CAF1_bind	2	1
CNPase	2	1
Coatomer_E	2	3
cobW	2	2
Complex1_49kDa	2	2
COPIIcoated_ERV	2	4
Copine	2	2
COQ7	2	1
CPSase_L_D2	2	3
Cript	2	2
CSD	2	2
c-SKI_SMAD_bind	2	2
CSRNP_N	2	2
CTD_bind	2	4
CTNNBL	2	2
CUT	2	3
cwf21	2	3
CwfJ_C_2	2	2
Cyclin_C_2	2	1
Cys_Met_Meta_PP	2	5
DBC1	2	2
DCB	2	2
DcpS	2	4
DC_STAMP	2	2
DCX	2	3
DDDD	2	1
DegT_DnrJ_EryC1	2	2
DFRP_C	2	1
DHO_dh	2	2
Dicer_dimer	2	5
DIM1	2	1
DLIC	2	4
DnaB_C	2	2
DNA_mis_repair	2	2
DNA_photolyase	2	1
DNA_pol_A	2	2
DNA_pol_phi	2	4
Dor1	2	3
Dpoe2NT	2	0
DRY_EERY	2	2
DS	2	1
DSHCT	2	3
DSS1_SEM1	2	2
DUF1086	2	2
DUF1115	2	2
DUF1126	2	2
DUF1682	2	2
DUF1907	2	3
DUF1943	2	2
DUF2075	2	2
DUF21	2	2
DUF2225	2	9
DUF2362	2	3
DUF2428	2	3
DUF2451	2	1
DUF2870	2	1
DUF3385	2	2
DUF3512	2	1
DUF3522	2	2
DUF3534	2	2
DUF3546	2	2
DUF3585	2	4
DUF4062	2	2
DUF4201	2	3
DUF4483	2	2
DUF4586	2	2
DUF4659	2	2
DUF4704	2	1
DUF4735	2	2
DUF543	2	1
DUF572	2	2
DUF608	2	2
DUF667	2	3
DUF727	2	2
DUF814	2	3
DUF866	2	2
DUF89	2	1
DUF953	2	2
Dymeclin	2	3
Dynamitin	2	1
E1_4HB	2	2
E1_FCCH	2	2
E1_UFD	2	3
E2F_TDP	2	3
E3_binding	2	1
EF1_GNE	2	2
EF-hand_3	2	2
eIF-1a	2	2
eIF-3c_N	2	1
ELFV_dehydrog_N	2	4
ELL	2	1
ELMO_CED12	2	3
EloA-BP1	2	2
Endosulfine	2	2
Enkurin	2	3
Ephrin	2	1
Ephrin_rec_like	2	4
EPL1	2	3
ERCC4	2	2
eRF1_2	2	2
eRF1_3	2	2
ERM	2	2
ERO1	2	2
Es2	2	1
ETF	2	2
Evr1_Alr	2	2
F420_oxidored	2	2
FA	2	2
F_actin_cap_B	2	3
FAD_binding_3	2	3
FAD_binding_6	2	2
FAM221	2	3
FANCI_S4	2	1
FAP206	2	1
Fcf1	2	1
Fer2	2	2
Fer4_20	2	3
Fer4	2	3
Fer4_4	2	1
Fer4_6	2	3
Fer4_7	2	1
Fer4_8	2	2
FerB	2	2
FerI	2	3
Ferlin_C	2	3
Fe-S_biosyn	2	1
FEZ	2	4
FF	2	1
FGGY_N	2	2
Flot	2	2
fn3_2	2	3
Fn3_assoc	2	3
Folate_rec	2	2
FRB_dom	2	2
FRG1	2	2
FUN14	2	2
gag-asp_proteas	2	1
Gal-bind_lectin	2	1
Gar1	2	2
GAS	2	3
GATA	2	0
GATase	2	3
GATase_7	2	2
GCD14	2	2
GCFC	2	2
GCM	2	2
GDI	2	2
GF_recep_IV	2	2
G-gamma	2	3
GKAP	2	2
Glu_syn_central	2	1
Glyco_hydro_15	2	2
Glycohydro_20b2	2	1
Glyco_tranf_2_3	2	1
Glyco_trans_4_4	2	1
Glyco_transf_4	2	1
Glyco_transf_64	2	3
GOLD_2	2	2
Got1	2	3
Gp_dh_C	2	2
GPI2	2	1
GTP1_OBG	2	2
HAD	2	1
HAT_KAT11	2	2
HD	2	3
HDA2-3	2	4
Helicase_RecD	2	1
Hexapep_2	2	1
Hexokinase_1	2	3
HHH_5	2	3
HHH_7	2	2
HhH-GPD	2	2
Hid1	2	3
HIT	2	2
HMA	2	2
HMG-CoA_red	2	1
HOOK	2	3
Hormone_3	2	0
HPD	2	2
HRDC	2	2
HSA	2	2
HSCB_C	2	1
HSL_N	2	1
HUN	2	1
Hyccin	2	1
Hydrolase_6	2	4
Hyd_WA	2	3
IF-2	2	3
IF4E	2	2
Ig_5	2	1
IMD	2	2
IMS	2	3
IRF-2BP1_2	2	1
Izumo-Ig	2	5
JIP_LZII	2	2
JmjN	2	3
Josephin	2	2
Kazal_1	2	3
Kinesin_assoc	2	2
KIX	2	2
KIX_2	2	2
KOW	2	3
Kringle	2	2
L27	2	3
L51_S25_CI-B8	2	5
Laminin_B	2	3
LEDGF	2	2
LEM	2	1
Limkain-b1	2	2
Lipase_GDSL	2	2
Lipin_N	2	2
Lipocalin_7	2	0
LNS2	2	2
Longin	2	1
LRRFIP	2	2
LSM14	2	2
LUC7	2	0
Lung_7-TM_R	2	2
Lyase_1	2	2
Lysyl_oxidase	2	2
Macoilin	2	1
Macro	2	3
MAP65_ASE1	2	5
MARVEL	2	3
MBT	2	2
Med26	2	3
Membr_traf_MHD	2	2
Memo	2	2
MENTAL	2	1
Metallopep	2	0
Methyltransf_32	2	2
Methyltransf_4	2	1
MFS_2	2	3
Mg_trans_NIPA	2	1
Miff	2	0
MIG-14_Wnt-bd	2	2
MIR	2	3
MMADHC	2	3
MMR_HSR1_Xtn	2	2
Mod_r	2	1
MRG	2	3
MRP-L28	2	1
MT-A70	2	2
MutS_III	2	5
MutS_V	2	4
Myb_DNA-bind_5	2	4
NAD_binding_2	2	2
NAD_binding_6	2	0
NAD_Gly3P_dh_C	2	2
NAD_Gly3P_dh_N	2	2
NAD_kinase	2	1
NAD_synthase	2	2
NAPRTase	2	1
NARP1	2	1
NCD2	2	2
NDUFA12	2	2
NGP1NT	2	1
Nicastrin	2	2
Nipped-B_C	2	2
NLE	2	3
NOD	2	1
NOP5NT	2	3
Not1	2	1
Notch	2	3
NPDC1	2	2
NTP_transf_3	2	1
NUC173	2	0
Nucleoporin_N	2	2
Nudc_N	2	2
Nup35_RRM	2	1
p25-alpha	2	3
P34-Arc	2	2
p450	2	3
P53	2	0
PA26	2	2
PA28_alpha	2	2
PA28_beta	2	3
PABP	2	1
PACT_coil_coil	2	2
PALP	2	5
PAP_central	2	2
PAP_RNA-bind	2	2
ParcG	2	5
PARP_reg	2	4
PAS_11	2	2
PAS_3	2	2
PBP_like_2	2	0
PCNA_C	2	2
PC_rep	2	2
PDCD2_C	2	2
PEPCK_C	2	3
PEPCK_N	2	3
Pep_M12B_propep	2	2
Peptidase_A22B	2	3
Peptidase_C13	2	3
Peptidase_C54	2	4
Peptidase_C65	2	2
Peptidase_C78	2	1
Peptidase_C97	2	1
Peptidase_M16_M	2	2
Peptidase_M18	2	2
Peptidase_M20	2	3
Peptidase_M3	2	2
Peptidase_S24	2	2
Peptidase_S9_N	2	1
PGAP1	2	2
PGM_PMM_II	2	1
PGM_PMM_IV	2	1
PGP_phosphatase	2	1
PH_13	2	2
PHM7_cyt	2	3
PHO4	2	3
Phosducin	2	5
PHR	2	3
PI3K_C2	2	2
PIGA	2	1
PIG-U	2	2
PIN_4	2	1
PI-PLC-X	2	2
PITH	2	3
PLAC8	2	9
PLDc	2	3
P-mevalo_kinase	2	1
PMP22_Claudin	2	1
POT1PC	2	0
PP2C_C	2	2
PPR_3	2	1
PPTA	2	2
PQQ	2	1
PRELI	2	2
Prenylcys_lyase	2	2
Prenyltrans	2	3
Pre-SET	2	2
PRK	2	3
PRKCSH	2	0
PRKG1_interact	2	2
Propeptide_C1	2	2
PRP38	2	2
PRP4	2	2
PS_Dcarbxylase	2	3
PseudoU_synth_1	2	3
PSI	2	2
PSS	2	1
PTB	2	1
PUA	2	2
PUF	2	2
Pyr_redox_dim	2	3
Rad1	2	6
RAI16-like	2	3
Rap_GAP	2	2
Rep-A_N	2	1
Rer1	2	2
Reticulon	2	3
RF-1	2	0
RFC1	2	2
Rft-1	2	1
RIBIOP_C	2	3
Ribonucleas_3_3	2	3
Ribonuclease_T2	2	1
Ribonuc_L-PSP	2	3
Ribosomal_L10	2	2
Ribosomal_L11	2	2
Ribosomal_L11_N	2	2
Ribosomal_L1	2	2
Ribosomal_L22	2	2
Ribosomal_L28e	2	2
Ribosomal_L2_C	2	2
Ribosomal_L30_N	2	1
Ribosomal_L3	2	2
Ribosomal_L4	2	1
Ribosomal_S11	2	3
Ribosomal_S17e	2	2
Ribosomal_S18	2	2
Ribosomal_S2	2	2
Ribosomal_S7	2	1
Ribosomal_S7e	2	1
Ribosomal_S8e	2	2
Ribosomal_S9	2	3
Ribosom_S12_S23	2	2
Ric8	2	1
RimK	2	2
RINT1_TIP1	2	1
RMI1_N	2	3
RMI2	2	1
RNA_pol	2	1
RNA_pol_3_Rpc31	2	1
RNA_pol_A_bac	2	2
RNA_pol_Rpb1_1	2	4
RNA_pol_Rpb2_4	2	2
RNA_pol_Rpb2_5	2	2
Rootletin	2	4
RPN7	2	3
RRM_occluded	2	4
RsgA_GTPase	2	2
RTC_insert	2	3
Rtf2	2	3
RTP1_C1	2	0
Rtt106	2	2
SAC3_GANP	2	2
Sacchrp_dh_NADP	2	5
SapA	2	1
SapB_2	2	2
SCAMP	2	3
SCP2	2	3
SDA1	2	2
Sec15	2	1
Sec3_C	2	3
Sec5	2	3
Sel1	2	2
SEP	2	2
Serinc	2	2
SGL	2	1
SGTA_dimer	2	1
SH3BP5	2	2
SHMT	2	2
SHR-BD	2	3
SID-1_RNA_chan	2	3
Skp1_POZ	2	2
SLC35F	2	2
Solute_trans_a	2	2
SpoU_methylase	2	2
SprT-like	2	2
SR-25	2	0
SRCR_2	2	3
SRF-TF	2	3
SRI	2	2
ST7	2	0
STAS	2	2
Steroid_dh	2	1
Strabismus	2	1
Suf	2	2
Sugar_transport	2	5
Sulfotransfer_2	2	1
Sulfotransfer_3	2	6
SURF1	2	1
SURF4	2	2
Sushi	2	3
TACC	2	2
TAF6_C	2	3
Talin_middle	2	2
TatD_DNase	2	3
TB2_DP1_HVA22	2	3
TBPIP	2	1
TCR	2	2
TEA	2	2
Telomere_Sde2_2	2	4
Telomere_Sde2	2	3
Tex_N	2	2
TFIIB	2	3
TFIIE-A_C	2	2
TFIIS_C	2	3
TGT	2	2
Thioesterase	2	1
Thiolase_C	2	3
Thiol-ester_cl	2	2
Thymidylate_kin	2	1
Thymidylat_synt	2	2
TIP_N	2	1
Tissue_fac	2	4
TLD	2	4
TM2	2	4
TMPIT	2	1
Topoisom_bac	2	2
Topoisom_I_N	2	1
Torus	2	4
TPD52	2	2
TPT	2	6
Transglut_core	2	3
Transketolase_C	2	2
Transmemb_17	2	3
TRAPP	2	2
TRIC	2	1
tRNA_bind	2	2
tRNA_int_endo	2	3
tRNA-synt_1_2	2	2
tRNA-synt_1c	2	3
tRNA-synt_1c_C	2	1
tRNA-synt_2c	2	3
Tropomyosin_1	2	2
Trp_Tyr_perm	2	2
TSNAXIP1_N	2	4
Tyrosinase	2	2
UbiA	2	2
UDG	2	3
UDPG_MGDP_dh	2	2
UDPG_MGDP_dh_N	2	3
Ufd2P_core	2	2
UME	2	2
UMPH-1	2	1
UNC-93	2	1
UN_NPL4	2	0
UPA	2	1
UPF0020	2	2
UPF0154	2	2
UPF0172	2	3
UPF0489	2	2
USP7_C2	2	2
USP7_ICP0_bdg	2	3
Utp12	2	2
UTP25	2	2
Vac_ImportDeg	2	2
V-ATPase_G	2	2
VGCC_alpha2	2	2
Vinculin	2	4
Viral_helicase1	2	4
Vitellogenin_N	2	2
VPS13	2	2
VPS13_mid_rpt	2	3
Vps5	2	1
Vps54	2	1
VPS9	2	2
VWA_N	2	2
WAC_Acf1_DNA_bd	2	2
WD40_4	2	3
WGG	2	1
XendoU	2	2
XRN_N	2	3
YEATS	2	3
YL1_C	2	2
Y_phosphatase3	2	3
zf-A20	2	2
zf-C2HC	2	3
zf-C3HC4_4	2	1
zf-C4pol	2	1
zf-CCCH_2	2	3
zf-CCHC	2	1
zf-CCHC_3	2	2
zf-TRAF	2	2
2Fe-2S_thioredx	1	1
2OG-FeII_Oxy_3	1	3
2OG-FeII_Oxy_4	1	2
3-PAP	1	2
40S_S4_C	1	2
4F5	1	0
4HBT	1	1
4HBT_3	1	1
53-BP1_Tudor	1	0
5-FTHF_cyc-lig	1	1
60KD_IMP	1	1
6PF2K	1	1
6PGD	1	1
7tm_4	1	2
A2M_N_2	1	1
AAA_15	1	1
AAA_23	1	4
AAA_24	1	1
AAA_31	1	1
AAA_34	1	1
AAA_PrkA	1	1
AA_kinase	1	1
AAR2	1	1
ABA_GPCR	1	1
ABC_membrane_2	1	0
ABC_tran_Xtn	1	1
Abi	1	3
Abi_HHR	1	1
ACC_central	1	1
Acetyltransf_13	1	1
Acetyltransf_16	1	1
Acetyltransf_3	1	1
ACOX	1	1
ACPS	1	1
Activin_recp	1	2
Acyl_CoA_thio	1	1
Acylphosphatase	1	1
ADAM_spacer1	1	2
Adaptin_binding	1	1
Adeno_E3_CR1	1	3
AdenylateSensor	1	1
Adenylsucc_synt	1	1
ADIP	1	1
AdoHcyase	1	1
AdoHcyase_NAD	1	1
AdoMet_MTase	1	1
ADSL_C	1	1
Aha1_N	1	1
AhpC-TSA_2	1	1
AHSA1	1	1
AIG2_2	1	0
AIRS	1	1
AKAP28	1	1
ALAD	1	1
AlaDh_PNT_N	1	4
Alg14	1	1
ALG3	1	1
Alpha_adaptin_C	1	1
Alpha-amylase_C	1	1
Alpha_kinase	1	1
Amidohydro_2	1	1
Aminotran_3	1	1
AMMECR1	1	1
AMP-binding_C	1	2
ANAPC10	1	1
ANAPC2	1	1
ANAPC4	1	1
ANAPC5	1	1
Anillin	1	2
Antistasin	1	1
APC_r	1	1
ApeC	1	1
APG17	1	0
APG5	1	1
APG6	1	1
APG9	1	2
Aph-1	1	1
APS_kinase	1	1
Apt1	1	1
Aquarius_N	1	1
Archease	1	2
ARF7EP_C	1	1
ArgoL2	1	1
ArgoMid	1	1
ARL2_Bind_BART	1	1
ARPC4	1	1
ArsA_ATPase	1	2
ASCH	1	1
ASF1_hist_chap	1	1
AsnA	1	1
Asp_protease	1	1
ATE_C	1	2
ATE_N	1	1
ATG101	1	1
ATG11	1	1
Atg14	1	2
ATG16	1	1
ATP12	1	1
ATPase	1	1
ATP-cone	1	1
ATP-sulfurylase	1	2
ATP-synt	1	1
ATP-synt_ab_C	1	1
ATP-synt_ab_Xtn	1	2
ATP-synt_D	1	1
ATP-synt_DE_N	1	1
ATP-synt_E	1	1
ATP-synt_S1	1	1
Auto_anti-p27	1	1
Autophagy_C	1	1
Autophagy_N	1	1
AXH	1	1
B12-binding	1	2
B2-adapt-app_C	1	1
B3_4	1	1
Bac_surface_Ag	1	1
BAF250_C	1	1
BAG	1	1
BAMBI	1	1
Band_7_C	1	1
BAR_2	1	2
Basic	1	1
BAT2_N	1	1
B-block_TFIIIC	1	0
BC10	1	0
BCAS2	1	1
BCAS3	1	1
BCDHK_Adom3	1	2
BCIP	1	1
BCL_N	1	1
BCNT	1	1
BcrAD_BadFG	1	1
BCS1_N	1	0
BEN	1	1
BHD_1	1	1
BHD_2	1	1
BHD_3	1	1
BicD	1	1
BING4CT	1	1
Biopterin_H	1	4
Biotin_lipoyl_2	1	3
BIR	1	1
BLM10_mid	1	1
BLOC1_2	1	1
BNR	1	1
BOP1NT	1	1
BORCS6	1	2
BORCS8	1	1
BPL_N	1	2
BRAP2	1	1
BRCA-2_helical	1	0
BRCA-2_OB1	1	1
BRF1	1	1
BROMI	1	2
Bromo_TP_like	1	0
BSP_II	1	0
BTB_3	1	1
BTG	1	1
BTK	1	1
Btz	1	1
Bud13	1	1
Bystin	1	1
C1_2	1	0
C2-C2_1	1	1
C5-epim_C	1	1
CactinC_cactus	1	1
Cactin_mid	1	1
Cadherin_C	1	1
Cadherin_pro	1	0
CAF1	1	2
Calcipressin	1	0
Calx-beta	1	1
CaMBD	1	1
CaMKII_AD	1	1
CAP_C	1	0
Carb_kinase	1	1
CarboxypepD_reg	1	1
CARD	1	1
CARD_2	1	0
Cas1_AcylT	1	3
Casc1_N	1	1
CASP_C	1	1
CathepsinC_exc	1	2
Cauli_VI	1	0
CBFB_NFYA	1	1
Cbl_N	1	1
CBX7_C	1	1
CC2D2AN-C2	1	1
CCCAP	1	1
Ccdc124	1	1
CCDC14	1	0
CCDC66	1	1
CCSMST1	1	0
CD225	1	1
CDC27	1	1
CDC37_C	1	2
CDC37_M	1	2
CDC37_N	1	2
CDC45	1	1
CDC50	1	2
CDC73_C	1	1
CDC73_N	1	2
CDK5_activator	1	1
CDT1	1	1
CDT1_C	1	1
CDV3	1	1
Cellulase	1	2
CENP-B_dimeris	1	0
CENP-Q	1	0
CENP-S	1	1
CENP-T_C	1	0
CENP-X	1	1
CEP19	1	1
CEP209_CC5	1	1
CEP44	1	1
Ceramidse_alk_C	1	1
Cg6151-P	1	1
CGI-121	1	2
Cgr1	1	1
CH_2	1	2
ChaC	1	1
CHD5	1	1
CHDNT	1	1
ChlI	1	0
Choline_transpo	1	2
CHORD	1	1
Chromosome_seg	1	1
Citrate_bind	1	1
CK_II_beta	1	1
CKS	1	1
CLAMP	1	1
Clathrin_H_link	1	1
Clathrin-link	1	1
Clathrin_propel	1	1
CLIP1_ZNF	1	0
Clp1	1	1
ClpB_D2-small	1	2
CLP_protease	1	1
ClpS	1	1
CLU	1	2
Cluap1	1	1
CLZ	1	0
Cnd1_N	1	1
CNOT1_TTP_bind	1	1
Coa1	1	1
CoA_binding	1	1
CoaE	1	2
Coatomer_g_Cpla	1	1
CoA_transf_3	1	2
Cob_adeno_trans	1	2
COBRA1	1	1
CobW_C	1	1
COE1_DBD	1	1
COE1_HLH	1	1
COG2	1	1
COG4	1	1
COG5	1	1
COG6	1	2
Cohesin_HEAT	1	2
Cohesin_load	1	0
Coiled-coil_56	1	0
COMPASS-Shg1	1	1
Complex1_30kDa	1	1
Complex1_51K	1	2
Cons_hypoth95	1	1
COP-gamma_platf	1	1
COPI_C	1	1
Coq4	1	1
COQ9	1	2
Cornichon	1	1
CortBP2	1	1
COX15-CtaA	1	1
COX4	1	1
COX5A	1	1
COX6B	1	2
COX6C	1	1
COX7C	1	1
CP2	1	2
CPL	1	1
Cpn10	1	1
CPSF100_C	1	1
CPSF73-100_C	1	1
CPT_N	1	1
CR6_interact	1	1
Creatinase_N	1	2
CREPT	1	1
CRIM	1	0
CRM1_C	1	1
CRT-like	1	0
Cse1	1	0
CSTF1_dimer	1	1
CSTF2_hinge	1	1
CSTF_C	1	1
CtaG_Cox11	1	1
CTP_synth_N	1	1
CTP_transf_1	1	2
Ctr	1	1
Cu2_monoox_C	1	1
CUE	1	1
Cullin_binding	1	1
Cupin_4	1	1
CWC25	1	1
cwf18	1	2
Cwf_Cwc_15	1	2
CX9C	1	1
CybS	1	2
Cys_rich_FGFR	1	2
Cytidylate_kin	1	1
Cytochrom_C	1	1
Cytochrom_C1	1	2
Cyto_heme_lyase	1	2
D123	1	1
DAGAT	1	1
Dala_Dala_lig_C	1	1
DAO_C	1	2
DAP3	1	0
DBP10CT	1	1
DBR1	1	1
Dcc1	1	1
dCMP_cyt_deam_2	1	2
DCP2	1	2
dDENN	1	1
DDE_Tnp_IS66	1	0
DDOST_48kD	1	2
DDRGK	1	1
Deltameth_res	1	0
DeoC	1	1
DFP	1	1
DHFR_1	1	0
[truncated: 1,890 more rows]

## Sheet: Data3
Supplementary Data 3. Significantly Expanded Gene Families in S. proliferum lineage.
OrthoGroup	Pfam domains	GO ID	GO Terms	Number of genes in each species													S. erinaceieuropaei geneID	S. proliferum geneID
				Dibothriocephalus latus	Echinococcus granulosus	Echinococcus multilocularis	Hymenolepis diminuta	Hymenolepis microstoma	Hymenolepis nana	Hydatigera taeniaeformis	Mesocestoides corti	Schistocephalus solidus	Spirometra erinaceieuropaei	Sparganum proliferum	Taenia saginata	Taenia solium
OG0000011	Protein of unknown function (DUF1398)	NA	NA	16	0	0	0	0	0	0	0	123	94	118	0	0	SerJv2_0016100.1, SerJv2_0047400.1, SerJv2_0108900.1, SerJv2_0124000.1, SerJv2_0192500.1, SerJv2_0202900.1, SerJv2_0249400.1, SerJv2_0289500.1, SerJv2_0315700.1, SerJv2_0396600.1, SerJv2_0488000.1, SerJv2_0594300.1, SerJv2_0616700.1, SerJv2_0619800.1, SerJv2_0626700.1, SerJv2_0713200.1, SerJv2_0719200.1, SerJv2_0768600.1, SerJv2_0775100.1, SerJv2_0798400.1, SerJv2_0838800.1, SerJv2_0857000.1, Ser…	SprJv2_0002000.1, SprJv2_0015900.1, SprJv2_0018200.1, SprJv2_0045000.1, SprJv2_0048000.1, SprJv2_0049300.1, SprJv2_0073300.1, SprJv2_0086500.1, SprJv2_0087900.1, SprJv2_0146000.1, SprJv2_0146200.1, SprJv2_0204700.1, SprJv2_0205200.1, SprJv2_0214300.1, SprJv2_0216000.1, SprJv2_0226600.1, SprJv2_0258900.1, SprJv2_0259500.1, SprJv2_0273100.1, SprJv2_0293400.1, SprJv2_0325800.1, SprJv2_0327900.1, Spr…
OG0000040	CAP superfamily	NA	NA	5	2	8	6	9	10	17	38	2	11	20	7	15	SerJv2_0861800.1, SerJv2_1955800.1, SerJv2_1955900.1, SerJv2_1956000.1, SerJv2_1956100.1, SerJv2_1956300.1, SerJv2_2259600.1, SerJv2_2259800.1, SerJv2_2259900.1, SerJv2_2260000.1, SerJv2_2260100.1	SprJv2_0994500.1, SprJv2_1837000.1, SprJv2_1837100.1, SprJv2_1837300.1, SprJv2_1837500.1, SprJv2_1837600.1, SprJv2_1837700.1, SprJv2_1837800.1, SprJv2_1926500.1, SprJv2_1926700.1, SprJv2_1926800.1, SprJv2_1926900.1, SprJv2_2027500.1, SprJv2_2027800.1, SprJv2_2027900.1, SprJv2_2028500.1, SprJv2_2028600.1, SprJv2_2028800.1, SprJv2_2059000.1, SprJv2_2130300.1
OG0000043	NA	NA	NA	0	11	21	5	49	4	7	0	0	1	6	11	30	SerJv2_2414600.1	SprJv2_0972800.1, SprJv2_1045500.1, SprJv2_1737700.1, SprJv2_1737900.1, SprJv2_1930000.1, SprJv2_2068400.1
OG0000044	Fibronectin type III domain, Trypsin-like peptidase domain	GO:0003676, GO:0004252, GO:0005515, GO:0006508	nucleic acid binding , serine-type endopeptidase activity , protein binding , proteolysis	24	0	0	0	0	0	0	0	4	42	49	0	0	SerJv2_0172200.1, SerJv2_0172300.1, SerJv2_0232700.1, SerJv2_0232800.1, SerJv2_0374100.1, SerJv2_0452100.1, SerJv2_0452400.1, SerJv2_0454600.1, SerJv2_0571800.1, SerJv2_0572100.1, SerJv2_0668100.1, SerJv2_0820200.1, SerJv2_0820300.1, SerJv2_0820400.1, SerJv2_0890600.1, SerJv2_1031400.1, SerJv2_1031600.1, SerJv2_1032300.1, SerJv2_1032700.1, SerJv2_1033400.1, SerJv2_1033500.1, SerJv2_1033600.1, Ser…	SprJv2_0452800.1, SprJv2_0452900.1, SprJv2_0453000.1, SprJv2_0656000.1, SprJv2_0656900.1, SprJv2_0657200.1, SprJv2_0657500.1, SprJv2_0668200.1, SprJv2_0961100.1, SprJv2_1184500.1, SprJv2_1184600.1, SprJv2_1184800.1, SprJv2_1184900.1, SprJv2_1285400.1, SprJv2_1285500.1, SprJv2_1344500.1, SprJv2_1344800.1, SprJv2_1345000.1, SprJv2_1345100.1, SprJv2_1345200.1, SprJv2_1536700.1, SprJv2_1538200.1, Spr…
OG0000060	Ligand-binding domain of nuclear hormone receptor, Zinc finger, C4 type (two domains), SPRY domain	GO:0003700, GO:0005515, GO:0005634, GO:0006355, GO:0008270, GO:0043565	DNA-binding transcription factor activity , protein binding , nucleus , regulation of transcription, DNA-templated , zinc ion binding , sequence-specific DNA binding	2	1	1	2	2	2	1	2	19	25	30	1	1	SerJv2_0024000.1, SerJv2_0116900.1, SerJv2_0166900.1, SerJv2_0291300.1, SerJv2_0426500.1, SerJv2_0444200.1, SerJv2_0449000.1, SerJv2_0490800.1, SerJv2_0764600.1, SerJv2_1228900.1, SerJv2_1698200.1, SerJv2_1717700.1, SerJv2_1767900.1, SerJv2_1779400.1, SerJv2_2017900.1, SerJv2_2073000.1, SerJv2_2129800.1, SerJv2_2152400.1, SerJv2_2173900.1, SerJv2_2177400.1, SerJv2_2440900.1, SerJv2_2654300.1, Ser…	SprJv2_0053700.1, SprJv2_0177900.1, SprJv2_0190600.1, SprJv2_0191400.1, SprJv2_0228100.1, SprJv2_0301400.1, SprJv2_0540900.1, SprJv2_0541000.1, SprJv2_0639700.1, SprJv2_0675900.1, SprJv2_0801800.1, SprJv2_0877900.1, SprJv2_0997400.1, SprJv2_1064700.1, SprJv2_1071400.1, SprJv2_1167200.1, SprJv2_1276500.1, SprJv2_1312900.1, SprJv2_1357700.1, SprJv2_1530600.1, SprJv2_1580100.1, SprJv2_1604600.1, Spr…
OG0000073	Tetraspanin family	GO:0016021	integral component of membrane	6	12	12	3	6	4	7	1	2	2	7	9	14	SerJv2_0226800.1, SerJv2_0227400.1	SprJv2_0970100.1, SprJv2_0970200.1, SprJv2_1361900.1, SprJv2_1362400.1, SprJv2_1362600.1, SprJv2_1362700.1, SprJv2_2185700.1
OG0000084	ADP ribosylation factor, Gtr1/RagA G protein conserved region, 50S ribosome-binding GTPase, Ras subfamily, Ras of Complex, Signal recognition particle receptor beta subunit	GO:0000139, GO:0003924, GO:0005154, GO:0005215, GO:0005525, GO:0005622, GO:0005794, GO:0005829, GO:0006471, GO:0006661, GO:0006886, GO:0006890, GO:0007264, GO:0007612, GO:0015031, GO:0016192, GO:0016477, GO:0031584, GO:0032587, GO:0043066, GO:0043197, GO:0045176, GO:0045197, GO:0045944, GO:0060996, GO:0061512, GO:0070062, GO:2000377	Golgi membrane, GTPase activity, epidermal growth factor receptor binding, transporter activity, GTP binding, intracellular, Golgi apparatus, cytosol, protein ADP-ribosylation, phosphatidylinositol biosynthetic process, intracellular protein transport, retrograde vesicle-mediated transport, Golgi to endoplasmic reticulum, small GTPase mediated signal transduction, learning, protein transport, ves…	2	3	5	4	5	5	4	4	3	7	12	5	5	SerJv2_0211000.1, SerJv2_0329100.1, SerJv2_0329200.1, SerJv2_0329300.1, SerJv2_0883200.1, SerJv2_1194500.1, SerJv2_1593400.1	SprJv2_0001400.1, SprJv2_0214900.1, SprJv2_0324900.1, SprJv2_1480300.1, SprJv2_1879400.1, SprJv2_1879700.1, SprJv2_1879800.1, SprJv2_1879900.1, SprJv2_1880400.1, SprJv2_1958400.1, SprJv2_2021300.1, SprJv2_2021400.1
OG0000281	Zinc finger C2H2	GO:0000981, GO:0003676, GO:0003700, GO:0005634, GO:0006355, GO:0006366, GO:0046872	DNA-binding transcription factor activity, RNA polymerase II-specific, nucleic acid binding, regulation of transcription, transcription by RNA polymerase II, metal ion binding	3	4	5	0	0	0	5	1	1	1	4	5	14	SerJv2_1468800.1	SprJv2_0522400.1, SprJv2_1302100.1, SprJv2_1937800.1, SprJv2_2071100.1
OG0000486	DBF zinc finger	GO:0003676, GO:0008270	nucleic acid binding , zinc ion binding	1	1	1	2	1	1	1	1	3	6	13	1	1	SerJv2_0913300.1, SerJv2_0992200.1, SerJv2_1037400.1, SerJv2_1489200.1, SerJv2_1511000.1, SerJv2_1711900.1	SprJv2_0016700.1, SprJv2_0053500.1, SprJv2_0336100.1, SprJv2_0626100.1, SprJv2_0792800.1, SprJv2_0797800.1, SprJv2_1012500.1, SprJv2_1046800.1, SprJv2_1214600.1, SprJv2_1417600.1, SprJv2_1654900.1, SprJv2_2011200.1, SprJv2_2271300.1
OG0000748	NA	NA	NA	3	3	1	2	5	4	1	1	0	2	5	1	2	SerJv2_1683900.1, SerJv2_1684000.1	SprJv2_0948000.1, SprJv2_0948100.1, SprJv2_1805600.1, SprJv2_1805700.1, SprJv2_2102000.1
OG0001488	Core histone H2A/H2B/H3/H4	GO:0000786, GO:0003677	nucleosome , DNA binding	1	1	2	1	1	1	1	9	1	0	4	1	1		SprJv2_0239700.1, SprJv2_0586700.1, SprJv2_0894900.1, SprJv2_1190600.1
OG0001957	SH3 domain-binding protein 5 (SH3BP5)	GO:0035556	intracellular signal transduction	1	0	0	0	0	0	0	0	2	4	12	0	0	SerJv2_1352000.1, SerJv2_1670400.1, SerJv2_1974000.1, SerJv2_2345800.1	SprJv2_0432300.1, SprJv2_0607100.1, SprJv2_0607200.1, SprJv2_0666800.1, SprJv2_1283300.1, SprJv2_1388300.1, SprJv2_1407000.1, SprJv2_1432300.1, SprJv2_1551300.1, SprJv2_1583100.1, SprJv2_2201500.1, SprJv2_2215100.1
OG0003096	NA	NA	NA	0	0	0	0	0	0	0	0	0	4	13	0	0	SerJv2_0386700.1, SerJv2_0386900.1, SerJv2_0424500.1, SerJv2_1558900.1	SprJv2_0561700.1, SprJv2_0561800.1, SprJv2_0561900.1, SprJv2_1883600.1, SprJv2_1883700.1, SprJv2_1884000.1, SprJv2_1933400.1, SprJv2_1949300.1, SprJv2_1949500.1, SprJv2_1949600.1, SprJv2_1949800.1, SprJv2_1949900.1, SprJv2_1950000.1
OG0006285	NA	NA	NA	0	0	0	0	0	0	0	0	0	1	10	0	0	SerJv2_1709000.1	SprJv2_0295500.1, SprJv2_0448700.1, SprJv2_0908800.1, SprJv2_1279400.1, SprJv2_1555800.1, SprJv2_1601200.1, SprJv2_2036400.1, SprJv2_2157100.1, SprJv2_2180100.1, SprJv2_2289100.1
OG0006971	NA	NA	NA	0	0	0	0	0	0	0	0	0	2	7	0	0	SerJv2_1585600.1, SerJv2_2585800.1	SprJv2_1814800.1, SprJv2_1815000.1, SprJv2_1815600.1, SprJv2_1815700.1, SprJv2_1989800.1, SprJv2_1990000.1, SprJv2_2064200.1
OG0007880	Fibronectin type III domain	GO:0005515	protein binding	0	0	0	0	0	0	0	0	0	1	7	0	0	SerJv2_0238400.1	SprJv2_0832700.1, SprJv2_1444900.1, SprJv2_1980000.1, SprJv2_1980100.1, SprJv2_2053500.1, SprJv2_2103800.1, SprJv2_2126100.1
OG0007881	NA	NA	NA	0	0	0	0	0	0	0	0	0	1	7	0	0	SerJv2_2192900.1	SprJv2_0270700.1, SprJv2_0322400.1, SprJv2_0683300.1, SprJv2_0791800.1, SprJv2_1016700.1, SprJv2_1104800.1, SprJv2_1627700.1

## Sheet: Data4
Supplementary Data 4. Significantly Contracted Gene Families in S. proliferum lineage.
OrthoGroup	Pfam domains	GO ID	GO Terms	Number of genes in each species													S. erinaceieuropaei geneID	S. proliferum geneID
				Dibothriocephalus latus	Echinococcus granulosus	Echinococcus multilocularis	Hymenolepis diminuta	Hymenolepis microstoma	Hymenolepis nana	Hydatigera taeniaeformis	Mesocestoides corti	Schistocephalus solidus	Spirometra erinaceieuropaei	Sparganum proliferum	Taenia saginata	Taenia solium
OG0000033	TCP-1/cpn60 chaperonin family, Eukaryotic family of unknown function (DUF1754), Cholesterol-capturing domain	GO:0005524	ATP binding	12	0	0	0	0	0	0	0	54	29	15	0	0	SerJv2_0214200.1, SerJv2_0416600.1, SerJv2_0420600.1, SerJv2_0440800.1, SerJv2_0489900.1, SerJv2_0501300.1, SerJv2_0548700.1, SerJv2_0618000.1, SerJv2_0643200.1, SerJv2_0657200.1, SerJv2_0746900.1, SerJv2_0843400.1, SerJv2_1090600.1, SerJv2_1139400.1, SerJv2_1179500.1, SerJv2_1239700.1, SerJv2_1328000.1, SerJv2_1553500.1, SerJv2_1566200.1, SerJv2_1916700.1, SerJv2_1970200.1, SerJv2_2244900.1, Ser…	SprJv2_0058800.1, SprJv2_0143600.1, SprJv2_0234200.1, SprJv2_0285900.1, SprJv2_0337600.1, SprJv2_0400100.1, SprJv2_0430400.1, SprJv2_0471100.1, SprJv2_0797700.1, SprJv2_0800500.1, SprJv2_0813700.1, SprJv2_1056700.1, SprJv2_1136400.1, SprJv2_1199300.1, SprJv2_1918200.1
OG0000036	Protein kinase domain, Adenylate and Guanylate cyclase catalytic domain, DEAD/DEAH box helicase, Helicase conserved C-terminal domain, Sugar transport protein, Heme NO binding associated, Protein tyrosine kinase, Transmembrane family, TMEM144 of transporters	GO:0003676, GO:0004383, GO:0004672, GO:0005524, GO:0006182, GO:0006468, GO:0009190, GO:0015144, GO:0016021, GO:0016849, GO:0034219, GO:0035556	nucleic acid binding , guanylate cyclase activity , protein kinase activity , ATP binding , cGMP biosynthetic process , protein phosphorylation , cyclic nucleotide biosynthetic process , carbohydrate transmembrane transporter activity , integral component of membrane , phosphorus-oxygen lyase activity , carbohydrate transmembrane transport , intracellular signal transduction	39	4	3	4	7	6	10	4	10	13	7	12	21	SerJv2_0268000.1, SerJv2_0268300.1, SerJv2_0268400.1, SerJv2_0269000.1, SerJv2_0697300.1, SerJv2_0800200.1, SerJv2_0800800.1, SerJv2_1517300.1, SerJv2_1743700.1, SerJv2_1744100.1, SerJv2_1744200.1, SerJv2_2536200.1, SerJv2_2803300.1	SprJv2_1138500.1, SprJv2_1139100.1, SprJv2_1139200.1, SprJv2_1192800.1, SprJv2_1322700.1, SprJv2_1322900.1, SprJv2_1575400.1
OG0000055	LicD family	NA	NA	34	4	8	6	9	8	3	2	3	5	2	4	11	SerJv2_0604800.1, SerJv2_0605100.1, SerJv2_0605200.1, SerJv2_2330600.1, SerJv2_2330700.1	SprJv2_1223700.1, SprJv2_1603600.1
OG0000082	Fibronectin type III domain, Immunoglobulin domain, Protein-tyrosine phosphatase, Immunoglobulin I-set domain, Tyrosine phosphatase family, Immunoglobulin domain, Immunoglobulin domain, Integrase zinc binding domain	GO:0004725, GO:0005515, GO:0006470	protein tyrosine phosphatase activity , protein binding , protein dephosphorylation	13	2	2	5	9	7	4	3	5	6	2	3	3	SerJv2_1151200.1, SerJv2_1427400.1, SerJv2_1427600.1, SerJv2_2216200.1, SerJv2_2634100.1, SerJv2_2760500.1	SprJv2_0128700.1, SprJv2_0521900.1
OG0000169	EF hand, Fibronectin type III domain, Calponin homology (CH) domain, Spectrin repeat, Plectin repeat, Growth-Arrest-Specific Protein 2 Domain, EF hand, EF-hand domain, EF-hand domain pair	GO:0005509, GO:0005515, GO:0005856, GO:0008017	calcium ion binding , protein binding , cytoskeleton , microtubule binding	11	1	1	3	1	3	4	1	3	3	1	2	3	SerJv2_0735400.1, SerJv2_2407700.1, SerJv2_2700100.1	SprJv2_0307200.1
OG0000186	Protein of unknown function (DUF3421)	NA	NA	8	1	1	1	1	1	2	1	1	12	3	2	2	SerJv2_1954300.1, SerJv2_1954500.1, SerJv2_1954700.1, SerJv2_1954900.1, SerJv2_1955100.1, SerJv2_2164800.1, SerJv2_2164900.1, SerJv2_2165500.1, SerJv2_2165600.1, SerJv2_2166200.1, SerJv2_2166700.1, SerJv2_2166800.1	SprJv2_1030400.1, SprJv2_1030500.1, SprJv2_1681000.1
OG0000276	Protein kinase domain, Adenylate and Guanylate cyclase catalytic domain, Protein tyrosine kinase	GO:0004672, GO:0005524, GO:0006468, GO:0009190, GO:0016849, GO:0035556	protein kinase activity , ATP binding , protein phosphorylation , cyclic nucleotide biosynthetic process , phosphorus-oxygen lyase activity , intracellular signal transduction	11	0	0	0	1	0	1	1	5	13	4	0	1	SerJv2_0268500.1, SerJv2_0268600.1, SerJv2_0268800.1, SerJv2_0800400.1, SerJv2_1517500.1, SerJv2_1518500.1, SerJv2_1518700.1, SerJv2_1519100.1, SerJv2_1519200.1, SerJv2_1519800.1, SerJv2_1520000.1, SerJv2_1743900.1, SerJv2_2536100.1	SprJv2_0239000.1, SprJv2_1139800.1, SprJv2_1140000.1, SprJv2_1958200.1
OG0000432	Mediator complex subunit 23	NA	NA	7	1	1	1	1	1	1	2	2	5	0	2	1	SerJv2_0054100.1, SerJv2_0054300.1, SerJv2_2281400.1, SerJv2_2281500.1, SerJv2_2730000.1
OG0000489	Zinc finger, C2H2 type	GO:0003676	nucleic acid binding	8	2	1	2	1	1	2	2	1	5	1	2	2	SerJv2_0076300.1, SerJv2_0557500.1, SerJv2_2186400.1, SerJv2_2699800.1, SerJv2_2828200.1	SprJv2_0240500.1
OG0000867	Ets-domain, Sterile alpha motif (SAM)/Pointed domain, GA-binding protein alpha chain	GO:0003700, GO:0005634, GO:0006355, GO:0043565	DNA-binding transcription factor activity , nucleus , regulation of transcription, DNA-templated , sequence-specific DNA binding	2	1	1	1	1	1	1	2	1	7	0	1	1	SerJv2_0479300.1, SerJv2_1425600.1, SerJv2_1568300.1, SerJv2_1653500.1, SerJv2_2354300.1, SerJv2_2354400.1, SerJv2_2424300.1
OG0001098	NA	NA	NA	9	0	0	0	0	0	0	0	1	12	2	0	0	SerJv2_1659000.1, SerJv2_1659100.1, SerJv2_1659200.1, SerJv2_1659300.1, SerJv2_1659400.1, SerJv2_1909800.1, SerJv2_2491600.1, SerJv2_2491700.1, SerJv2_2491800.1, SerJv2_2491900.1, SerJv2_2492000.1, SerJv2_2492100.1	SprJv2_1207900.1, SprJv2_1208000.1
OG0001250	NA	NA	NA	2	1	1	1	1	2	1	1	1	10	1	1	1	SerJv2_0261200.1, SerJv2_0261400.1, SerJv2_0383800.1, SerJv2_0502800.1, SerJv2_0521500.1, SerJv2_0849100.1, SerJv2_1142700.1, SerJv2_1641100.1, SerJv2_1850500.1, SerJv2_2562000.1	SprJv2_1915000.1
OG0001552	NA	NA	NA	0	1	1	2	3	1	1	2	0	11	0	1	1	SerJv2_0419900.1, SerJv2_0615400.1, SerJv2_1056300.1, SerJv2_1071700.1, SerJv2_1109200.1, SerJv2_1165300.1, SerJv2_1271500.1, SerJv2_2075100.1, SerJv2_2110900.1, SerJv2_2698400.1, SerJv2_2756700.1
OG0006976	NA	NA	NA	0	0	0	0	0	0	0	0	2	9	0	0	0	SerJv2_0116700.1, SerJv2_0255500.1, SerJv2_0700400.1, SerJv2_0832300.1, SerJv2_1439900.1, SerJv2_1636500.1, SerJv2_1879800.1, SerJv2_2227000.1, SerJv2_2466300.1

## Sheet: Data5
Supplementary Data 5. Significantly Expanded Gene Families in Spirometra erinaceieuropaei lineage.
OrthoGroup	Pfam domains	GO ID	GO Terms	Number of genes in each species													S. erinaceieuropaei geneID	S. proliferum geneID
				Dibothriocephalus latus	Echinococcus granulosus	Echinococcus multilocularis	Hymenolepis diminuta	Hymenolepis microstoma	Hymenolepis nana	Hydatigera taeniaeformis	Mesocestoides corti	Schistocephalus solidus	Spirometra erinaceieuropaei	Sparganum proliferum	Taenia saginata	Taenia solium
OG0000033	TCP-1/cpn60 chaperonin family, Eukaryotic family of unknown function (DUF1754), Cholesterol-capturing domain	GO:0005524	ATP binding	12	0	0	0	0	0	0	0	54	29	15	0	0	SerJv2_0214200.1, SerJv2_0416600.1, SerJv2_0420600.1, SerJv2_0440800.1, SerJv2_0489900.1, SerJv2_0501300.1, SerJv2_0548700.1, SerJv2_0618000.1, SerJv2_0643200.1, SerJv2_0657200.1, SerJv2_0746900.1, SerJv2_0843400.1, SerJv2_1090600.1, SerJv2_1139400.1, SerJv2_1179500.1, SerJv2_1239700.1, SerJv2_1328000.1, SerJv2_1553500.1, SerJv2_1566200.1, SerJv2_1916700.1, SerJv2_1970200.1, SerJv2_2244900.1, Ser…	SprJv2_0058800.1, SprJv2_0143600.1, SprJv2_0234200.1, SprJv2_0285900.1, SprJv2_0337600.1, SprJv2_0400100.1, SprJv2_0430400.1, SprJv2_0471100.1, SprJv2_0797700.1, SprJv2_0800500.1, SprJv2_0813700.1, SprJv2_1056700.1, SprJv2_1136400.1, SprJv2_1199300.1, SprJv2_1918200.1
OG0000086	MIZ/SP-RING zinc finger, Zinc-finger of the MIZ type in Nse subunit, ISXO2-like transposase domain	GO:0008270	zinc ion binding	14	1	1	3	1	1	2	1	6	17	9	1	1	SerJv2_1443700.1, SerJv2_1443900.1, SerJv2_1444100.1, SerJv2_1444400.1, SerJv2_1444500.1, SerJv2_1444800.1, SerJv2_1444900.1, SerJv2_1445000.1, SerJv2_1445100.1, SerJv2_2357600.1, SerJv2_2357800.1, SerJv2_2520900.1, SerJv2_2521100.1, SerJv2_2521200.1, SerJv2_2521300.1, SerJv2_2624500.1, SerJv2_2754000.1	SprJv2_0582500.1, SprJv2_0775500.1, SprJv2_0776100.1, SprJv2_0776300.1, SprJv2_0776400.1, SprJv2_1394500.1, SprJv2_1394700.1, SprJv2_1394800.1, SprJv2_2104100.1
OG0000099	Sodium:sulfate symporter transmembrane region, Citrate transporter, Tripartite ATP-independent periplasmic transporter, DctM component	GO:0005215, GO:0016020, GO:0016021, GO:0055085	transporter activity , membrane , integral component of membrane , transmembrane transport	9	3	2	2	2	3	4	6	3	11	6	2	3	SerJv2_0091900.1, SerJv2_0092000.1, SerJv2_0092100.1, SerJv2_0092300.1, SerJv2_0147300.1, SerJv2_0147400.1, SerJv2_0147800.1, SerJv2_0147900.1, SerJv2_0148400.1, SerJv2_1035900.1, SerJv2_1863100.1	SprJv2_0708800.1, SprJv2_0709000.1, SprJv2_0759600.1, SprJv2_1804200.1, SprJv2_1902800.1, SprJv2_1902900.1
OG0000186	Protein of unknown function (DUF3421)	NA	NA	8	1	1	1	1	1	2	1	1	12	3	2	2	SerJv2_1954300.1, SerJv2_1954500.1, SerJv2_1954700.1, SerJv2_1954900.1, SerJv2_1955100.1, SerJv2_2164800.1, SerJv2_2164900.1, SerJv2_2165500.1, SerJv2_2165600.1, SerJv2_2166200.1, SerJv2_2166700.1, SerJv2_2166800.1	SprJv2_1030400.1, SprJv2_1030500.1, SprJv2_1681000.1
OG0000219	NA	NA	NA	0	0	0	0	0	0	0	0	0	39	8	1	0	SerJv2_0011500.1, SerJv2_0011600.1, SerJv2_0071100.1, SerJv2_0121800.1, SerJv2_0128900.1, SerJv2_0141200.1, SerJv2_0361800.1, SerJv2_0393300.1, SerJv2_0462600.1, SerJv2_0676000.1, SerJv2_0711700.1, SerJv2_0792800.1, SerJv2_0884000.1, SerJv2_0943800.1, SerJv2_1012300.1, SerJv2_1066500.1, SerJv2_1084500.1, SerJv2_1089500.1, SerJv2_1216300.1, SerJv2_1427300.1, SerJv2_1501800.1, SerJv2_1603300.1, Ser…	SprJv2_0126100.1, SprJv2_0474700.1, SprJv2_0859600.1, SprJv2_1309800.1, SprJv2_1425200.1, SprJv2_1624800.1, SprJv2_1983200.1, SprJv2_2009900.1
OG0000276	Protein kinase domain, Adenylate and Guanylate cyclase catalytic domain, Protein tyrosine kinase	GO:0004672, GO:0005524, GO:0006468, GO:0009190, GO:0016849, GO:0035556	protein kinase activity , ATP binding , protein phosphorylation , cyclic nucleotide biosynthetic process , phosphorus-oxygen lyase activity , intracellular signal transduction	11	0	0	0	1	0	1	1	5	13	4	0	1	SerJv2_0268500.1, SerJv2_0268600.1, SerJv2_0268800.1, SerJv2_0800400.1, SerJv2_1517500.1, SerJv2_1518500.1, SerJv2_1518700.1, SerJv2_1519100.1, SerJv2_1519200.1, SerJv2_1519800.1, SerJv2_1520000.1, SerJv2_1743900.1, SerJv2_2536100.1	SprJv2_0239000.1, SprJv2_1139800.1, SprJv2_1140000.1, SprJv2_1958200.1
OG0000315	Reverse transcriptase (RNA-dependent DNA polymerase), CUB domain, N-terminal region of glycosyl transferase group 7	NA	NA	4	0	0	0	0	0	0	0	1	25	12	0	0	SerJv2_0123800.1, SerJv2_0159300.1, SerJv2_0232600.1, SerJv2_0245500.1, SerJv2_0246400.1, SerJv2_0541000.1, SerJv2_0624600.1, SerJv2_0855100.1, SerJv2_1034700.1, SerJv2_1159700.1, SerJv2_1232600.1, SerJv2_1388700.1, SerJv2_1554800.1, SerJv2_1629400.1, SerJv2_1681600.1, SerJv2_1706800.1, SerJv2_1713000.1, SerJv2_1817500.1, SerJv2_1957700.1, SerJv2_2026800.1, SerJv2_2109600.1, SerJv2_2174200.1, Ser…	SprJv2_0108400.1, SprJv2_0269500.1, SprJv2_0824600.1, SprJv2_1116900.1, SprJv2_1226700.1, SprJv2_1553100.1, SprJv2_1680100.1, SprJv2_1695100.1, SprJv2_1742300.1, SprJv2_1785600.1, SprJv2_1816700.1, SprJv2_2186400.1
OG0000515	Zinc finger, C3HC4 type (RING finger), UBA/TS-N domain, CBL proto-oncogene N-terminus, EF hand-like domain, CBL proto-oncogene N-terminus, SH2-like domain, SCAMP family, Ring finger domain, Zinc finger, C3HC4 type (RING finger)	GO:0005509, GO:0015031, GO:0016021, GO:0046872	calcium ion binding , protein transport , integral component of membrane , metal ion binding	5	0	1	1	1	3	1	2	1	11	4	1	2	SerJv2_1313800.1, SerJv2_1313900.1, SerJv2_1314000.1, SerJv2_1314300.1, SerJv2_1314400.1, SerJv2_1314500.1, SerJv2_1314600.1, SerJv2_1929200.1, SerJv2_1929300.1, SerJv2_1929500.1, SerJv2_2588000.1	SprJv2_0817200.1, SprJv2_0817500.1, SprJv2_0817600.1, SprJv2_2095400.1
OG0000642	Endonuclease/Exonuclease/phosphatase family	NA	NA	1	3	9	0	0	1	1	1	0	6	1	5	5	SerJv2_0078700.1, SerJv2_0887400.1, SerJv2_0887600.1, SerJv2_0887700.1, SerJv2_1680000.1, SerJv2_1680200.1	SprJv2_1092100.1
OG0000673	NA	NA	NA	0	0	0	0	0	0	0	0	1	17	6	0	0	SerJv2_0131400.1, SerJv2_0191800.1, SerJv2_0659100.1, SerJv2_1142000.1, SerJv2_1385800.1, SerJv2_1418200.1, SerJv2_1644200.1, SerJv2_1724300.1, SerJv2_1757400.1, SerJv2_1808300.1, SerJv2_1865500.1, SerJv2_2060300.1, SerJv2_2355600.1, SerJv2_2479500.1, SerJv2_2557700.1, SerJv2_2603900.1, SerJv2_2621200.1	SprJv2_0896800.1, SprJv2_0947500.1, SprJv2_1109600.1, SprJv2_1409600.1, SprJv2_1818500.1, SprJv2_1876100.1
OG0000695	Fibronectin type III domain	GO:0005515	protein binding	12	0	0	0	0	0	0	0	1	10	6	0	0	SerJv2_0217900.1, SerJv2_0218100.1, SerJv2_0218200.1, SerJv2_0219200.1, SerJv2_0467700.1, SerJv2_2428200.1, SerJv2_2428300.1, SerJv2_2428400.1, SerJv2_2428500.1, SerJv2_2791300.1	SprJv2_0732800.1, SprJv2_0732900.1, SprJv2_1583000.1, SprJv2_1944500.1, SprJv2_2057900.1, SprJv2_2058000.1
OG0000740	RNA recognition motif. (a.k.a. RRM, RBD, or RNP domain), Zinc finger, C3HC4 type (RING finger), RING-type zinc-finger, Zinc finger, C3HC4 type (RING finger), Zinc finger, C3HC4 type (RING finger)	GO:0003676, GO:0046872	nucleic acid binding , metal ion binding	5	1	1	0	0	0	0	1	1	12	5	1	1	SerJv2_0380800.1, SerJv2_0639800.1, SerJv2_0640000.1, SerJv2_0640200.1, SerJv2_0641000.1, SerJv2_0641200.1, SerJv2_1224400.1, SerJv2_1267600.1, SerJv2_1288800.1, SerJv2_1856700.1, SerJv2_1857200.1, SerJv2_2379800.1	SprJv2_0079000.1, SprJv2_1465600.1, SprJv2_1475500.1, SprJv2_1684000.1, SprJv2_1685200.1
OG0000867	Ets-domain, Sterile alpha motif (SAM)/Pointed domain, GA-binding protein alpha chain	GO:0003700, GO:0005634, GO:0006355, GO:0043565	DNA-binding transcription factor activity , nucleus , regulation of transcription, DNA-templated , sequence-specific DNA binding	2	1	1	1	1	1	1	2	1	7	0	1	1	SerJv2_0479300.1, SerJv2_1425600.1, SerJv2_1568300.1, SerJv2_1653500.1, SerJv2_2354300.1, SerJv2_2354400.1, SerJv2_2424300.1
OG0001098	NA	NA	NA	9	0	0	0	0	0	0	0	1	12	2	0	0	SerJv2_1659000.1, SerJv2_1659100.1, SerJv2_1659200.1, SerJv2_1659300.1, SerJv2_1659400.1, SerJv2_1909800.1, SerJv2_2491600.1, SerJv2_2491700.1, SerJv2_2491800.1, SerJv2_2491900.1, SerJv2_2492000.1, SerJv2_2492100.1	SprJv2_1207900.1, SprJv2_1208000.1
OG0001169	Fibronectin type III domain	GO:0005515	protein binding	7	0	0	0	0	0	0	0	0	12	4	0	0	SerJv2_0130400.1, SerJv2_0562400.1, SerJv2_0562500.1, SerJv2_1279100.1, SerJv2_1279300.1, SerJv2_1280100.1, SerJv2_2355000.1, SerJv2_2355400.1, SerJv2_2355700.1, SerJv2_2412900.1, SerJv2_2531800.1, SerJv2_2557900.1	SprJv2_0926000.1, SprJv2_0926400.1, SprJv2_0927200.1, SprJv2_1909700.1
OG0001250	NA	NA	NA	2	1	1	1	1	2	1	1	1	10	1	1	1	SerJv2_0261200.1, SerJv2_0261400.1, SerJv2_0383800.1, SerJv2_0502800.1, SerJv2_0521500.1, SerJv2_0849100.1, SerJv2_1142700.1, SerJv2_1641100.1, SerJv2_1850500.1, SerJv2_2562000.1	SprJv2_1915000.1
OG0001281	PLAC8 family	NA	NA	0	2	2	2	2	1	2	2	0	7	2	2	2	SerJv2_0144100.1, SerJv2_0144200.1, SerJv2_0144500.1, SerJv2_0144600.1, SerJv2_0145200.1, SerJv2_0145400.1, SerJv2_0145500.1	SprJv2_0756200.1, SprJv2_0756300.1
OG0001552	NA	NA	NA	0	1	1	2	3	1	1	2	0	11	0	1	1	SerJv2_0419900.1, SerJv2_0615400.1, SerJv2_1056300.1, SerJv2_1071700.1, SerJv2_1109200.1, SerJv2_1165300.1, SerJv2_1271500.1, SerJv2_2075100.1, SerJv2_2110900.1, SerJv2_2698400.1, SerJv2_2756700.1
OG0001556	NA	NA	NA	0	0	0	0	0	0	0	0	2	11	6	0	0	SerJv2_0041500.1, SerJv2_0455800.1, SerJv2_0506400.1, SerJv2_0958900.1, SerJv2_1330200.1, SerJv2_1589100.1, SerJv2_1608400.1, SerJv2_2092100.1, SerJv2_2165700.1, SerJv2_2391700.1, SerJv2_2406900.1	SprJv2_0642400.1, SprJv2_1301300.1, SprJv2_1327800.1, SprJv2_1494800.1, SprJv2_1494900.1, SprJv2_1799700.1
OG0001836	NA	NA	NA	6	0	0	0	0	0	0	0	0	8	4	0	0	SerJv2_0521100.1, SerJv2_0521200.1, SerJv2_0521300.1, SerJv2_0521600.1, SerJv2_0522000.1, SerJv2_2539500.1, SerJv2_2539900.1, SerJv2_2540000.1	SprJv2_0867700.1, SprJv2_0867800.1, SprJv2_0868600.1, SprJv2_2153400.1
OG0002448	NA	NA	NA	0	0	0	0	0	0	0	0	0	12	3	0	0	SerJv2_1195200.1, SerJv2_1241100.1, SerJv2_1241200.1, SerJv2_1701500.1, SerJv2_1828400.1, SerJv2_1828700.1, SerJv2_1829000.1, SerJv2_2546900.1, SerJv2_2547000.1, SerJv2_2572600.1, SerJv2_2592200.1, SerJv2_2592300.1	SprJv2_1689300.1, SprJv2_1840800.1, SprJv2_1960800.1
OG0002474	Zinc finger, C2H2 type, C2H2-type zinc finger, Domain of unknown function (DUF4806)	GO:0003676	nucleic acid binding	8	0	0	0	0	0	0	0	0	7	3	0	0	SerJv2_0695600.1, SerJv2_1607200.1, SerJv2_2053500.1, SerJv2_2150100.1, SerJv2_2370600.1, SerJv2_2783200.1, SerJv2_2783300.1	SprJv2_1852900.1, SprJv2_2118700.1, SprJv2_2290000.1
OG0003095	NA	NA	NA	0	0	0	0	0	0	0	0	0	7	2	0	0	SerJv2_0372200.1, SerJv2_0372500.1, SerJv2_1197700.1, SerJv2_1197900.1, SerJv2_1229600.1, SerJv2_1229700.1, SerJv2_1230000.1	SprJv2_0871500.1, SprJv2_0871600.1
OG0004482	NA	NA	NA	0	1	1	0	1	1	0	0	0	8	3	0	1	SerJv2_0165900.1, SerJv2_0166300.1, SerJv2_0648600.1, SerJv2_0706200.1, SerJv2_2114900.1, SerJv2_2115000.1, SerJv2_2532000.1, SerJv2_2817600.1	SprJv2_1171500.1, SprJv2_1953900.1, SprJv2_2008200.1
OG0004646	NA	NA	NA	2	0	0	0	0	0	0	0	0	7	1	0	0	SerJv2_0124100.1, SerJv2_0727500.1, SerJv2_1745200.1, SerJv2_2025000.1, SerJv2_2209300.1, SerJv2_2250700.1, SerJv2_2383500.1	SprJv2_0527500.1
OG0005226	NA	NA	NA	4	0	0	0	0	0	0	0	0	8	1	0	0	SerJv2_0421900.1, SerJv2_1887500.1, SerJv2_1887600.1, SerJv2_2118600.1, SerJv2_2600600.1, SerJv2_2600800.1, SerJv2_2600900.1, SerJv2_2694900.1	SprJv2_1708500.1
OG0005795	NA	NA	NA	0	0	0	0	0	0	0	0	2	7	2	0	0	SerJv2_0309000.1, SerJv2_0343300.1, SerJv2_0405800.1, SerJv2_0867200.1, SerJv2_1880900.1, SerJv2_2193900.1, SerJv2_2234200.1	SprJv2_0654200.1, SprJv2_2259800.1
OG0005799	NA	NA	NA	0	0	0	0	0	0	0	0	0	10	2	0	0	SerJv2_0022300.1, SerJv2_0262200.1, SerJv2_0633600.1, SerJv2_1228300.1, SerJv2_1264400.1, SerJv2_1855000.1, SerJv2_2126100.1, SerJv2_2190100.1, SerJv2_2693000.1, SerJv2_2819900.1	SprJv2_0579500.1, SprJv2_1866600.1
OG0005800	NA	NA	NA	0	0	0	0	0	0	0	0	0	9	3	0	0	SerJv2_0386400.1, SerJv2_0696700.1, SerJv2_0822300.1, SerJv2_1275300.1, SerJv2_1310700.1, SerJv2_1963100.1, SerJv2_2501700.1, SerJv2_2622500.1, SerJv2_2635000.1	SprJv2_1667900.1, SprJv2_1926400.1, SprJv2_1966800.1
OG0006281	Zinc finger, C2H2 type, C2H2-type zinc finger	GO:0003676	nucleic acid binding	0	0	0	0	0	0	0	0	0	8	0	0	0	SerJv2_0000500.1, SerJv2_0108700.1, SerJv2_0258100.1, SerJv2_0412500.1, SerJv2_1261600.1, SerJv2_1396600.1, SerJv2_1771600.1, SerJv2_2238100.1
OG0006679	NA	NA	NA	0	0	0	0	0	0	0	0	1	10	1	0	0	SerJv2_0496100.1, SerJv2_0612700.1, SerJv2_0860300.1, SerJv2_0932300.1, SerJv2_0945600.1, SerJv2_1370900.1, SerJv2_1879300.1, SerJv2_1963400.1, SerJv2_2102200.1, SerJv2_2501400.1	SprJv2_1591600.1
OG0006680	NA	NA	NA	0	0	0	0	0	0	0	0	0	11	1	0	0	SerJv2_0220800.1, SerJv2_0409200.1, SerJv2_0441500.1, SerJv2_0463900.1, SerJv2_0933000.1, SerJv2_1086200.1, SerJv2_1411200.1, SerJv2_1894500.1, SerJv2_2318600.1, SerJv2_2521000.1, SerJv2_2583100.1	SprJv2_1809000.1
OG0006973	NA	NA	NA	0	0	0	0	0	0	0	0	2	7	1	0	0	SerJv2_1740200.1, SerJv2_1740300.1, SerJv2_1740700.1, SerJv2_1740800.1, SerJv2_1741200.1, SerJv2_1828800.1, SerJv2_1828900.1	SprJv2_1959800.1
OG0006976	NA	NA	NA	0	0	0	0	0	0	0	0	2	9	0	0	0	SerJv2_0116700.1, SerJv2_0255500.1, SerJv2_0700400.1, SerJv2_0832300.1, SerJv2_1439900.1, SerJv2_1636500.1, SerJv2_1879800.1, SerJv2_2227000.1, SerJv2_2466300.1
OG0007233	NA	NA	NA	0	0	0	0	0	0	1	0	0	7	1	0	0	SerJv2_0362800.1, SerJv2_0472600.1, SerJv2_0525600.1, SerJv2_0545800.1, SerJv2_0647400.1, SerJv2_0717200.1, SerJv2_2756800.1	SprJv2_1498400.1

## Sheet: Data6
Supplementary Data 6. Significantly Contracted Gene Families in Spirometra erinaceieuropaei lineage.
OrthoGroup	Pfam domains	GO ID	GO Terms	Number of genes in each species													S. erinaceieuropaei geneID	S. proliferum geneID
				Dibothriocephalus latus	Echinococcus granulosus	Echinococcus multilocularis	Hymenolepis diminuta	Hymenolepis microstoma	Hymenolepis nana	Hydatigera taeniaeformis	Mesocestoides corti	Schistocephalus solidus	Spirometra erinaceieuropaei	Sparganum proliferum	Taenia saginata	Taenia solium
OG0000100	Protein kinase domain, Adenylate and Guanylate cyclase catalytic domain, Protein tyrosine kinase	GO:0004672, GO:0005524, GO:0006468, GO:0009190, GO:0016849, GO:0035556	protein kinase activity , ATP binding , protein phosphorylation , cyclic nucleotide biosynthetic process , phosphorus-oxygen lyase activity , intracellular signal transduction	29	0	2	0	1	2	1	0	6	3	7	10	5	SerJv2_0268200.1, SerJv2_0698000.1, SerJv2_1744000.1	SprJv2_1138800.1, SprJv2_1139600.1, SprJv2_1575100.1, SprJv2_1575200.1, SprJv2_1575300.1, SprJv2_1575700.1, SprJv2_2034800.1
OG0000181	Calponin homology (CH) domain	GO:0005515	protein binding	9	1	1	1	2	3	1	3	4	1	4	3	4	SerJv2_1676500.1	SprJv2_0519700.1, SprJv2_0519800.1, SprJv2_0615100.1, SprJv2_0615200.1
OG0000261	TCP-1/cpn60 chaperonin family, Calcineurin-like phosphoesterase, Glycosyl transferases group 1, Domain found in Dishevelled, Egl-10, and Pleckstrin (DEP), FYVE zinc finger, Phosphatidylinositol-4-phosphate 5-Kinase, PIGA (GPI anchor biosynthesis), Glycosyltransferase Family 4, Glycosyl transferase 4-like domain, Glycosyl transferases group 1	GO:0005524, GO:0006506, GO:0016307, GO:0016787, GO:0035556, GO:0046488, GO:0046872	ATP binding , GPI anchor biosynthetic process , phosphatidylinositol phosphate kinase activity , hydrolase activity , intracellular signal transduction , phosphatidylinositol metabolic process , metal ion binding	11	3	3	2	1	3	3	1	2	1	3	2	5	SerJv2_1303000.1	SprJv2_1008400.1, SprJv2_1008500.1, SprJv2_1008600.1
OG0000304	Protein kinase domain, Protein tyrosine kinase, Kinase-like	GO:0004672, GO:0005524, GO:0006468	protein kinase activity , ATP binding , protein phosphorylation	9	3	4	1	1	4	5	8	1	1	3	2	2	SerJv2_0095100.1	SprJv2_1153700.1, SprJv2_1154200.1, SprJv2_1513100.1
OG0000352	Zinc finger, C2H2 type	NA	NA	1	0	0	0	0	0	0	0	37	0	2	0	0		SprJv2_1004700.1, SprJv2_1760400.1
OG0000732	Tumour suppressor p53-binding protein-1 Tudor	NA	NA	3	1	1	1	11	3	1	2	1	0	3	1	1		SprJv2_1323000.1, SprJv2_1775500.1, SprJv2_1775700.1
OG0000817	Tubulin_C	NA	NA	8	0	0	1	1	0	0	0	1	1	3	0	1	SerJv2_1762300.1	SprJv2_0231900.1, SprJv2_0718700.1, SprJv2_1882700.1
OG0005801	NA	NA	NA	0	0	0	0	0	0	0	0	12	0	2	0	0		SprJv2_2045900.1, SprJv2_2058500.1

## Sheet: Data7
Supplementary Data 7. Orthologue inferences in S. proliferum and S. erinaceieuropaei for main genes that regulate development in animals.
Pathway	Family	Genes	S.proliferum	S. erinaceieuropaei	E.multilocularis	T. solium
Ras/rab signalling pathway	Ras	ras family proteins	SprJv2_0480200.1, SprJv2_0524600.1, SprJv2_2030500.1, SprJv2_0498900.1, SprJv2_1344000.1, SprJv2_0944700.1, SprJv2_0823800.1, SprJv2_0516400.1, SprJv2_0516300.1, SprJv2_0020900.1, SprJv2_0290600.1, SprJv2_0916900.1, SprJv2_0967400.1, SprJv2_0998700.1, SprJv2_0955300.1, SprJv2_1127200.1, SprJv2_1524400.1, SprJv2_0488200.1, SprJv2_0624800.1, SprJv2_0636600.1, SprJv2_1654500.1, SprJv2_0280000.1, Spr…	SerJv2_1442600.1, SerJv2_0474800.1, SerJv2_1373600.1, SerJv2_0903900.1, SerJv2_0417300.1, SerJv2_2002900.1, SerJv2_0742800.1, SerJv2_2190300.1, SerJv2_0246100.1, SerJv2_2307200.1, SerJv2_2473200.1, SerJv2_0804200.1, SerJv2_0814900.1, SerJv2_2704000.1, SerJv2_0546900.1, SerJv2_1857800.1, SerJv2_1921900.1, SerJv2_1297300.1, SerJv2_2718000.1, SerJv2_2042700.1, SerJv2_0110900.1, SerJv2_2715800.1, Ser…	EmuJ_000995400.1, EmuJ_000807900.1, EmuJ_000244200.1, EmuJ_000990600.1, EmuJ_000073700.1, EmuJ_001004250.1, EmuJ_000770700.1, EmuJ_000849300.1, EmuJ_000430800.1, EmuJ_000347300.1, EmuJ_001066900.1, EmuJ_000255300.1, EmuJ_000548300.1, EmuJ_001003300.1, EmuJ_001176700.1, EmuJ_000952100.1, EmuJ_000246500.1, EmuJ_000246600.1, EmuJ_001100700.1, EmuJ_001144700.1, EmuJ_000576500.1, EmuJ_000449500.1, Emu…	TsM_001042100, TsM_000667400, TsM_000102300, TsM_000308200, TsM_000583600, TsM_000198200, TsM_000190900, TsM_000314000, TsM_000582900, TsM_000940500, TsM_000281900, TsM_000494700, TsM_000559700, TsM_000756800, TsM_000431600, TsM_000157500, TsM_000707200, TsM_000707300, TsM_000632200, TsM_000481000, TsM_000991100, TsM_000284500, TsM_000411200, TsM_000863600, TsM_000975500, TsM_000410600, TsM_00012…
	RasGEF_N	ras gtp exchange factor	SprJv2_1592600.1	SerJv2_0823700.1, SerJv2_2633900.1, SerJv2_2634000.1	EmuJ_000262100.1	TsM_000792700
	RasGEF	ras gtp exchange son of sevenless, ras-specific guanine nucleotide-releasing facto	SprJv2_1201000.1, SprJv2_1782000.1	SerJv2_0018100.1	EmuJ_000109300.1	TsM_000320100
	RasGAP	synaptic ras gtpase activating syngap	SprJv2_0271500.1, SprJv2_1933200.1, SprJv2_1114000.1	SerJv2_1988300.1, SerJv2_1490400.1, SerJv2_2491100.1, SerJv2_2545500.1, SerJv2_1504700.1	EmuJ_001098100.1, EmuJ_000686000.1, EmuJ_000774500.1	TsM_000258400, TsM_000258500, TsM_000798300, TsM_001043600, TsM_001043500, TsM_000232200, TsM_000612800, TsM_000708000
	RA	ras association domain-containing proteins	SprJv2_1514500.1, -, SprJv2_0078500.1, SprJv2_0931500.1,	SerJv2_0886100.1, SerJv2_1267100.1, SerJv2_0682900.1, SerJv2_2501300.1	EmuJ_000623400.1, EmuJ_000757600.1, EmuJ_000856600.1, EmuJ_000785100.1	TsM_000215800, TsM_000647900, TsM_000412800, TsM_000999100, TsM_000903500
	RhoGAP	rho gtpase activating proteins	SprJv2_0856200.1, SprJv2_0062000.1, SprJv2_0199500.1, SprJv2_0442000.1, SprJv2_0365100.1, SprJv2_1593800.1, SprJv2_1594700.1, SprJv2_1595600.1, SprJv2_2100100.1, SprJv2_2257300.1, SprJv2_1308700.1, SprJv2_0303100.1, SprJv2_1044300.1, SprJv2_1080000.1, SprJv2_0345400.1, SprJv2_0429500.1, SprJv2_0517700.1, SprJv2_0758900.1, SprJv2_0785400.1, SprJv2_0826200.1, SprJv2_0929100.1,	SerJv2_1114300.1, SerJv2_1725000.1, SerJv2_1051400.1, SerJv2_1165100.1, SerJv2_0439200.1, SerJv2_0926000.1, SerJv2_1445600.1, SerJv2_1445700.1, SerJv2_1445800.1, SerJv2_1445900.1, SerJv2_1446300.1, SerJv2_1610800.1, SerJv2_1611400.1, SerJv2_1612400.1, SerJv2_1611600.1, SerJv2_1612000.1, SerJv2_1612500.1, SerJv2_1612700.1, SerJv2_1613100.1, SerJv2_1613500.1, SerJv2_1768100.1, , SerJv2_0539900.1, S…	EmuJ_000976700.1, EmuJ_000230300.1, EmuJ_000230400.1, EmuJ_000425300.1, EmuJ_000657710.1, EmuJ_000110400.1, EmuJ_000652000.1, EmuJ_000441500.1, EmuJ_000227200.1, EmuJ_000341700.1, EmuJ_000794700.1, EmuJ_000233300.1, EmuJ_000997000.1, EmuJ_000489900.1, EmuJ_000703200.1, EmuJ_000711900.1, EmuJ_001128900.1, EmuJ_000163400.1	TsM_000729600, TsM_000399100, TsM_000399200, TsM_000399300, TsM_000501500, TsM_000587300, TsM_001153500, TsM_000584100, TsM_000907900, TsM_000841500, TsM_000717400, TsM_001047000, TsM_000285900, TsM_000134800, TsM_000715000, TsM_000799900, TsM_000800000, TsM_000800100, TsM_000972100, TsM_000541500, TsM_000991400, TsM_000421800, TsM_000593400, TsM_001134900, TsM_000333700, TsM_000946000, TsM_00094…
	RhoGAP-FF1	rho gtpase activating protein 190	SprJv2_0139300.1	SerJv2_2119200.1	EmuJ_000956100.1	TsM_000695700
	RhoGEF	rho guanine nucleotide exchange facto	SprJv2_0913600.1, SprJv2_0913700.1, SprJv2_0873100.1	SerJv2_1414900.1, SerJv2_1198900.1	EmuJ_000237400.1, EmuJ_000182300.1	TsM_000340600, TsM_000433800
	Rho_GDI	rho gdp-dissociation inhibitor	SprJv2_1733800.1	SerJv2_0733200.1, SerJv2_1977700.1,	EmuJ_001152900.1	TsM_000576100
	Rap_GAP	ral gtpase activating proteins	SprJv2_0297800.1, SprJv2_1631300.1	SerJv2_0636900.1, SerJv2_1498400.1	EmuJ_000841700.1, EmuJ_000797600.1	TsM_000672600, TsM_000013900
	RabGAP-TBC	gtpase activating protein	SprJv2_0285000.1	SerJv2_1129000.1	EmuJ_001199100.1	TsM_000392600
	Rab5-bind	rab gtpase binding effector protein	SprJv2_1921600.1	SerJv2_1166500.1	EmuJ_000602300.1	TsM_000685300
	Gtr1_RagA	ras gtp binding protein	SprJv2_1813200.1, SprJv2_0415300.1	SerJv2_2303000.1, SerJv2_2443700.1, SerJv2_0014300.1	EmuJ_001120000.1, EmuJ_000119400.1	TsM_000051900, TsM_000845700
	SH2	ras gtpase activating protein	SprJv2_1364700.1	SerJv2_0591500.1, SerJv2_0960700.1	EmuJ_000951100.1, EmuJ_000951200.1	TsM_000124400
	SH3_2	rho guanine nucleotide exchange factor	SprJv2_0913500.1	-	-	-
	ArfGap	adp ribosylation factor gtpase activating proteins	SprJv2_0368700.1, SprJv2_0879700.1	SerJv2_2827600.1, SerJv2_2333100.1	EmuJ_001200200.1, EmuJ_000605500.1	TsM_000664400, TsM_000692100, TsM_000754300
	Arf	ras gtpase	SprJv2_0303700.1	SerJv2_1640400.1	EmuJ_000453100.1	TsM_000379000
	LRR_8	ras suppressor protein	SprJv2_0292600.1	SerJv2_2050000.1	EmuJ_000893000.1	TsM_000652500
	LRR_6	ran gtpase activating protein	SprJv2_0278500.1	SerJv2_0002200.1	EmuJ_000100600.1	TsM_001174800
	PH	ras-specific guanine nucleotide-releasing factor 2-like	SprJv2_1592700.1	-	EmuJ_000262200.1	TsM_000109700, TsM_000792800
	Roc	ras-related protein rab-6a	SprJv2_1159300.1	-	-	-
	zf-C2H2	ras-responsive element-binding protein	SprJv2_0180300.1	SerJv2_2773700.1, SerJv2_0399100.1	EmuJ_000416800.1	TsM_000166000
	NTF2	rna-binding ras-gap sh3 binding protein related	-	SerJv2_0368100.1	EmuJ_000170000.1	TsM_000514100
	FtsJ	gpn-loop gtpase 3	SprJv2_0080200.1	-	EmuJ_000874050.1	TsM_000093300
	MMR_HSR1	era-like gtp-binding protein	SprJv2_1717000.1, SprJv2_0273500.1	SerJv2_0607900.1, SerJv2_2675300.1, SerJv2_1665000.1	EmuJ_000482150.1, EmuJ_000137000.1	TsM_000701900, TsM_001222400
	MMR_HSR1_Xtn	developmentally regulated gtp-binding protein	SprJv2_0024700.1, SprJv2_1753300.1	SerJv2_0339000.1, SerJv2_0792500.1	EmuJ_000250600.1, EmuJ_000585000.1	TsM_000014400, TsM_000724400
	Tubulin	tubulin gtpase domain	SprJv2_0956900.1, SprJv2_0175500.1, SprJv2_0426700.1, SprJv2_0426800.1, SprJv2_0709200.1, SprJv2_0754100.1, SprJv2_0765200.1, SprJv2_0765400.1, SprJv2_1101700.1, SprJv2_1101800.1, SprJv2_1102000.1, SprJv2_1155800.1, SprJv2_1240700.1, SprJv2_1380900.1, SprJv2_1724700.1	SerJv2_2232400.1, SerJv2_0093600.1, SerJv2_0125000.1, SerJv2_0125100.1, SerJv2_0142300.1, SerJv2_0145600.1, SerJv2_0712400.1, SerJv2_0984400.1, SerJv2_0984500.1, SerJv2_0984600.1, SerJv2_1028800.1, SerJv2_1029000.1, SerJv2_1035300.1, SerJv2_1420400.1, SerJv2_1654700.1, SerJv2_2090900.1	EmuJ_001070900.1, EmuJ_000041100.1, EmuJ_000069900.1, EmuJ_000202500.1, EmuJ_000202600.1, EmuJ_000569000.1, EmuJ_000617000.1, EmuJ_000672200.1, EmuJ_000955100.1, EmuJ_001081200.1, EmuJ_001126150.1	TsM_000483200, TsM_000558700, TsM_000646800, TsM_000693200, TsM_000969600, TsM_001072900, TsM_001121200, TsM_001125000, TsM_001173900, TsM_001174000, TsM_001184600
	Fzo_mitofusin	transmembrane gtpase mfn	SprJv2_1681900.1	SerJv2_2153200.1, SerJv2_2153400.1	EmuJ_000203900.1	TsM_000217000
	WW	rho gtpase activating protein	SprJv2_0855700.1, SprJv2_0856200.1, SprJv2_2088400.1, SprJv2_0855700.1, SprJv2_0856200.1, SprJv2_2088400.1,	SerJv2_1114300.1, SerJv2_1114300.1	EmuJ_000976700.1, EmuJ_000976700.1	TsM_000729600, TsM_000729600
	GIT1_C	arf gtpase activating protein	SprJv2_1220300.1	SerJv2_1370000.1	EmuJ_001078500.1	TsM_000898300
	MyTH4	rho gtpase activating protein	SprJv2_0636800.1	SerJv2_1498800.1	EmuJ_000760000.1	TsM_000443600
	ATP_bind_1	gpn loop gtpase	SprJv2_1231400.1, SprJv2_1942300.1	SerJv2_2453700.1, SerJv2_0100800.1, SerJv2_2807900.1	EmuJ_000894600.1, EmuJ_000894700.1, EmuJ_001019800.1	TsM_000111600, TsM_000540400, TsM_000915100
	RRM_1	rab3 gtpase activating protein non catalytic	SprJv2_0920200.1	-	EmuJ_000746700.1, EmuJ_002174500.1, EmuJ_002174800.1	TsM_001198000, TsM_001198100
	EF_assoc_2	mitochondrial rho gtpase	SprJv2_1809300.1	SerJv2_1007000.1, SerJv2_1250800.1	EmuJ_000177500.1	TsM_000657400, TsM_001034000
	NAM-associated	gtp-binding protein	SprJv2_1811100.1	-	-	-
	NOG1	nucleolar gtp-binding	SprJv2_1956200.1	SerJv2_1225900.1	EmuJ_001145400.1	TsM_000584600
	BRO1	rhophilin	SprJv2_0108100.1	SerJv2_1584100.1	EmuJ_000179600.1	TsM_000236000, TsM_000583100, TsM_000948200
	Pkinase	rho-associated protein kinase	SprJv2_0940300.1, SprJv2_1232400.1	SerJv2_1627000.1, SerJv2_2307000.1	EmuJ_000067600.1, EmuJ_001182800.1	TsM_000630300, TsM_000987000, TsM_000908500
	MMR_HSR1	gtp-binding protein	-	SerJv2_1017600.1	EmuJ_000853800.1	TsM_000653900
	GTP_EFTU	gtp-binding proteins	SprJv2_1656300.1, SprJv2_1287300.1	SerJv2_1404100.1, SerJv2_0705000.1, SerJv2_2635100.1	EmuJ_000998500.1, EmuJ_000240800.1	TsM_000480500, -
Wnt/β-catenin canonical pathway	wnt	wnt proteins	SprJv2_0086700.1, SprJv2_0212800.1, SprJv2_0407600.1, SprJv2_0420000.1, SprJv2_0433200.1, SprJv2_1079300.1, SprJv2_2206900.1, SprJv2_0433200.1, SprJv2_2222400.1	SerJv2_1246100.1, SerJv2_1925900.1, SerJv2_0642100.1, SerJv2_0633300.1, SerJv2_0009700.1, SerJv2_0782200.1, SerJv2_2124000.1, SerJv2_0782200.1, SerJv2_1246600.1	EmuJ_000748600.1, EmuJ_000104000.1, EmuJ_000804000.1, EmuJ_000211300.1, EmuJ_000907500.1, EmuJ_000349900.1, EmuJ_000907500.1, -	TsM_000270800, TsM_000542700, TsM_000297700, TsM_000233500, TsM_000806100, TsM_000159300, TsM_000806100, -
	CRD/Frizzled	Frizzled proteins	SprJv2_0253500.1, SprJv2_0921900.1, SprJv2_1720800.1, SprJv2_0152100.1, SprJv2_2064800.1	SerJv2_1022400.1, SerJv2_1022700.1, SerJv2_1076300.1, SerJv2_1723800.1, SerJv2_1392200.1, SerJv2_0930300.1	EmuJ_000996400, EmuJ_000636500, EmuJ_000438200, EmuJ_000682100, EmuJ_000085700	TsM_000406500, TsM_000459600, TsM_000698200, TsM_000072900, TsM_000077500
	DIX/PDZ/DEP	Dishevelled	SprJv2_0544500.1	SerJv2_0003900.1, SerJv2_2603100.1	EmuJ_000423700	TsM_001126500
	PKc, Superfamily	GSK3	SprJv2_1328800.1	SerJv2_0127500.1	EmuJ_000340700	TsM_000963800
	Armadillo, repeats	APC	SprJv2_0956800.1	SerJv2_2232500.1	EmuJ_001070700	TsM_000211200
	RGS/DIX	APC	-	-	EmuJ_001141200	TsM_001153100
	Armadillo repeats	β-catenin	SprJv2_1133200.1, SprJv2_1181300.1	SerJv2_0779100.1,	EmuJ_001007700, EmuJ_000572500	TsM_000048900, TsM_000971100
	CTNNB1 binding domain / SOX-TCF	LEF1/TCF	-	-	EmuJ_000188500	TsM_001099200
Hedgehog signaling	Hint/Hedgehog	hedgehog	SprJv2_0368900.1	SerJv2_2719300.1, SerJv2_0577800.1	EmuJ_001200300.1	TsM_000004000
		Cubitus Interruptus,Patched	SprJv2_0390300.1, SprJv2_2277700.1	SerJv2_0817300.1	EmuJ_000711000, EmuJ_000443400	TsM_000018800, TsM_000371500
	CRD	Smoothened	-	SerJv2_0747800.1	EmuJ_000337600	TsM_000705200
	Su(fu)	Su(fu)	SprJv2_0079900.1	SerJv2_1268400.1	EmuJ_000874300	TsM_001205500
		Caesin Kinase	SprJv2_1301000.1, SprJv2_1511800.1	SerJv2_0739500.1, SerJv2_0972300.1, SerJv2_2243500.1	EmuJ_000815700	TsM_000551400
	Beta TrCP Domain/F-box/ WD40	Slimb	SprJv2_0790300.1, SprJv2_0790400.1	SerJv2_0995000.1, SerJv2_0995100.1, SerJv2_0995200.1, SerJv2_2369500.1, SerJv2_2666000.1	EmuJ_000949300	TsM_001026700
	PKc, Superfamily	GSK3	SprJv2_1328800.1	SerJv2_0127500.1	EmuJ_000340700	TsM_000963800
Notch pathway	EGF	Neurogenic locus notch protein	SprJv2_0210500.1	SerJv2_0644200.1	EmuJ_000208200.1	TsM_000564500, TsM_000564600, TsM_001107200
	Laminin_G_2	Neurogenic locus notch protein	SprJv2_0677900.1, SprJv2_2240600.1	SerJv2_0975500.1	EmuJ_000343000.1	TsM_001015200
	Helicase_C_4	strawberry notch 1	SprJv2_0828200.1	SerJv2_0806600.1	EmuJ_001078200.1	TsM_000989000
	cEGF	Neurogenic locus notch protein	SprJv2_1099800.1	SerJv2_2404200.1, SerJv2_2825900.1	EmuJ_000997200.1	TsM_000799600
	EGF	neurogenic locus notch protein 4	SprJv2_1144500.1	SerJv2_0725500.1	-	-
	WD40	notchless 1	SprJv2_1311400.1	SerJv2_0961400.1, SerJv2_1479000.1	EmuJ_001015100.1	TsM_000197800
	DSL	neurogenic locus notch	SprJv2_1527300.1	-	-	-
	EGF	neurogenic locus notch protein	SprJv2_1635900.1	SerJv2_1048300.1, SerJv2_1219500.1, SerJv2_1219600.1	EmuJ_000373600.1	TsM_001188900, TsM_001189000
	NumbF	Numb	SprJv2_1771300.1	SerJv2_0897400.1	EmuJ_000836200.1	TsM_000126700
	EGF	Delta	SprJv2_0908600.1, SprJv2_0384300.1	SerJv2_1150100.1, SerJv2_2113600.1	EmuJ_000527100.1, EmuJ_000465800.1	TsM_000887900, TsM_001147200, TsM_000881800
	Peptidase_S8	Furin	SprJv2_0888900.1	SerJv2_0728400.1	EmuJ_000896900.1	TsM_000111000, TsM_000111100
	WD40	Groucho	SprJv2_0181300.1	SerJv2_1542400.1, SerJv2_2706500.1	EmuJ_000983000.1	TsM_000486700, TsM_001113700
	Hairy/Orange	HES	SprJv2_1930100.1	SerJv2_0430100.1	EmuJ_001041250	TsM_000675000

## Sheet: Data8
Supplementary Data 8. Putatively horizontally transferred genes in S. proliferum, supported by lineage probability index (LPI).
GeneID	ScaffoldID (length)	Nonself matches	Candidate matches	Best hit id	Raw LPI	Normarised LPI	Percent identity	Query length	Alignment length	Percent identity coverage	evalue	bitscore	NCBI taxonomy	Species	Lineage	Besthit annotation	Besthit annotation of 5' adjucent gene*	Besthit annotation of 3' adjucent gene*
SprJv2_0672300.1	SprJ.scaffold00064 length:2047357	28	6	RJG14924.1	0.001	0.001	48.3	193	203	105	2.8e-37	165	2338368	Alcanivorax sp. MTEO17	Bacteria;Proteobacteria;Gammaproteobacteria;Oceanospirillales;Alcanivoracaceae;Alcanivorax	hypothetical protein D4A39_16760, partial [Alcanivorax sp. MTEO17]	VDL93509.1 unnamed protein product [Schistocephalus solidus]	CDS23628.1 T complex protein 1 subunit eta [Echinococcus granulosus]
SprJv2_0687100.1	SprJ.scaffold00067 length:2031681	37	12	RJG14924.1	0.001	0.001	54.6	226	227	100	1.3e-57	233	2338368	Alcanivorax sp. MTEO17	Bacteria;Proteobacteria;Gammaproteobacteria;Oceanospirillales;Alcanivoracaceae;Alcanivorax	hypothetical protein D4A39_16760, partial [Alcanivorax sp. MTEO17]	unnamed protein product [Schistocephalus solidus]	unnamed protein product [Hydatigera taeniaeformis]
SprJv2_2025500.1	SprJ.scaffold00694 length:112121	32	9	RJG14924.1	0.001	0.001	52.8	226	231	102	2.6e-58	235	2338368	Alcanivorax sp. MTEO17	Bacteria;Proteobacteria;Gammaproteobacteria;Oceanospirillales;Alcanivoracaceae;Alcanivorax	hypothetical protein D4A39_16760, partial [Alcanivorax sp. MTEO17]	No hits found	VDL88732.1 unnamed protein product [Schistocephalus solidus]
SprJv2_1729000.1	SprJ.scaffold00361 length:485807	5	5	OBQ34264.1	0.001	0.001	55.9	232	229	98	1.7e-60	242	1710896	Aphanizomenon flos-aquae WA102	Bacteria;Terrabacteria;Cyanobacteria/Melainabacteria;Cyanobacteria;Nostocales;Aphanizomenonaceae;Aphanizomenon	hypothetical protein AN484_26765, partial [Aphanizomenon flos-aquae WA102]	VDN11762.1 unnamed protein product [Dibothriocephalus latus]	GAA49140.1 transposon Ty3-G gap-Pol polyprotein [Clonorchis sinensis]
SprJv2_1772000.1	SprJ.scaffold00394 length:403136	4	4	EKY06085.1	0.001	0.001	47.3	247	184	74	6.5e-39	171	1127692	Capnocytophaga sp. oral taxon 332 str. F0381	Bacteria;FCB;Bacteroidetes/Chlorobi;Bacteroidetes;Flavobacteriia;Flavobacteriales;Flavobacteriaceae;Capnocytophaga	2,3-bisphosphoglycerate-dependent phosphoglycerate mutase [Capnocytophaga sp. or	VDL91990.1 unnamed protein product [Schistocephalus solidus]	VDL98900.1 unnamed protein product [Schistocephalus solidus]
SprJv2_0875100.1	SprJ.scaffold00096 length:1717263	96	96	WP_103230885.1	0.001	0.001	88.7	375	372	99	8.3e-195	689	2067550	Clostridium sp. chh4-2	Bacteria;Terrabacteria;Firmicutes;Clostridia;Clostridiales;Clostridiaceae;Clostridium	actin, cytoplasmic 2 [Clostridium sp. chh4-2]ABX75378.1 actin 5C [Lycosa singor	VDK87635.1 unnamed protein product [Dibothriocephalus latus]	PIK35719.1 hypothetical protein BSL78_27448 [Apostichopus japonicus]
SprJv2_1333000.1	SprJ.scaffold00202 length:1002805	98	98	WP_103230885.1	0.001	0.001	61.7	243	376	154	1.1e-118	436	2067550	Clostridium sp. chh4-2	Bacteria;Terrabacteria;Firmicutes;Clostridia;Clostridiales;Clostridiaceae;Clostridium	actin, cytoplasmic 2 [Clostridium sp. chh4-2]ABX75378.1 actin 5C [Lycosa singor	XP_024345678.1 Actin [Echinococcus granulosus]	VDM05783.1 unnamed protein product [Schistocephalus solidus]
SprJv2_0106900.1	SprJ.scaffold00005 length:4746553	9	7	PXX94651.1	0.001	0.001	55.7	268	194	72	2.7e-54	222	2184082	Marinifilum breve	Bacteria;FCB;Bacteroidetes/Chlorobi;Bacteroidetes;Bacteroidia;Marinilabiliales;Marinifilaceae;Marinifilum	hypothetical protein DF185_22945, partial [Marinifilum breve]	GAA49140.1 transposon Ty3-G gap-Pol polyprotein [Clonorchis sinensis]	No hits found
SprJv2_0700600.1	SprJ.scaffold00068 length:2023256	3	2	PXX94651.1	0.001	0.001	54.6	195	194	99	4.7e-56	227	2184082	Marinifilum breve	Bacteria;FCB;Bacteroidetes/Chlorobi;Bacteroidetes;Bacteroidia;Marinilabiliales;Marinifilaceae;Marinifilum	hypothetical protein DF185_22945, partial [Marinifilum breve]	unnamed protein product [Schistocephalus solidus]	No hits found
SprJv2_1522300.1	SprJ.scaffold00266 length:757294	12	11	PXX94651.1	0.001	0.001	66.5	256	194	75	7.9e-72	280	2184082	Marinifilum breve	Bacteria;FCB;Bacteroidetes/Chlorobi;Bacteroidetes;Bacteroidia;Marinilabiliales;Marinifilaceae;Marinifilum	hypothetical protein DF185_22945, partial [Marinifilum breve]	CDS43293.2 centrosomal protein of 78 kda [Echinococcus multilocularis]	VDN12450.1 unnamed protein product [Dibothriocephalus latus]
SprJv2_1600400.1	SprJ.scaffold00296 length:640200	1	1	PXX94651.1	0.001	0.001	47.2	200	195	97	2.5e-44	188	2184082	Marinifilum breve	Bacteria;FCB;Bacteroidetes/Chlorobi;Bacteroidetes;Bacteroidia;Marinilabiliales;Marinifilaceae;Marinifilum	hypothetical protein DF185_22945, partial [Marinifilum breve]	XP_009170510.1 hypothetical protein T265_06864 [Opisthorchis viverrini]	No hits found
SprJv2_1929400.1	SprJ.scaffold00528 length:234880	8	3	PXX94651.1	0.001	0.001	44.8	206	194	94	5.3e-34	154	2184082	Marinifilum breve	Bacteria;FCB;Bacteroidetes/Chlorobi;Bacteroidetes;Bacteroidia;Marinilabiliales;Marinifilaceae;Marinifilum	hypothetical protein DF185_22945, partial [Marinifilum breve]	VDL98753.1 unnamed protein product [Schistocephalus solidus]	VDM05718.1 unnamed protein product [Schistocephalus solidus]
SprJv2_1960200.1	SprJ.scaffold00573 length:187501	7	4	PXX94651.1	0.001	0.001	65.3	247	225	91	3.9e-84	321	2184082	Marinifilum breve	Bacteria;FCB;Bacteroidetes/Chlorobi;Bacteroidetes;Bacteroidia;Marinilabiliales;Marinifilaceae;Marinifilum	hypothetical protein DF185_22945, partial [Marinifilum breve]	VDM01199.1 unnamed protein product [Schistocephalus solidus]	XP_018948436.1 PREDICTED: RNA-directed DNA polymerase from mobile element jockey-like [Cyprinus carpio]
SprJv2_1988700.1	SprJ.scaffold00619 length:151538	5	2	PXX94651.1	0.001	0.001	59.6	238	218	91	2.1e-71	278	2184082	Marinifilum breve	Bacteria;FCB;Bacteroidetes/Chlorobi;Bacteroidetes;Bacteroidia;Marinilabiliales;Marinifilaceae;Marinifilum	hypothetical protein DF185_22945, partial [Marinifilum breve]	PIK48264.1 hypothetical protein BSL78_14867, partial [Apostichopus japonicus]	VDL91726.1 unnamed protein product [Schistocephalus solidus]
SprJv2_2016000.1	SprJ.scaffold00680 length:119351	5	3	PXX94651.1	0.001	0.001	57.5	253	254	100	1.6e-77	299	2184082	Marinifilum breve	Bacteria;FCB;Bacteroidetes/Chlorobi;Bacteroidetes;Bacteroidia;Marinilabiliales;Marinifilaceae;Marinifilum	hypothetical protein DF185_22945, partial [Marinifilum breve]	PIK48264.1 hypothetical protein BSL78_14867, partial [Apostichopus japonicus]	VDL89202.1 unnamed protein product [Schistocephalus solidus]
SprJv2_1651100.1	SprJ.scaffold00319 length:591198	1	1	RIO68268.1	0.001	0.001	37.4	126	123	97	2e-12	82	1296	Staphylococcus sciuri	Bacteria;Terrabacteria;Firmicutes;Bacilli;Bacillales;Staphylococcaceae;Staphylococcus	bifunctional methylenetetrahydrofolate dehydrogenase/methenyltetrahydrofolate cy	XP_024354624.1 N-acetyl-D-glucosamine kinase [Echinococcus granulosus]	PIK46271.1 hypothetical protein BSL78_16857 [Apostichopus japonicus]
SprJv2_1036900.1	SprJ.scaffold00128 length:1406261	5	5	EST18847.1	0.001	0.001	83.7	104	104	100	7.7e-42	179	1352936	Streptomyces roseochromogenus subsp. oscitans DS 12.976	Bacteria;Terrabacteria;Actinobacteria;Actinobacteria;Streptomycetales;Streptomycetaceae;Streptomyces	hypothetical protein M878_43825 [Streptomyces roseochromogenus subsp. oscitans D	VDL94447.1 unnamed protein product [Schistocephalus solidus]	VDL95924.1 unnamed protein product [Schistocephalus solidus]
SprJv2_1339700.1	SprJ.scaffold00204 length:985919	2	2	RQW60940.1	0.001	0.001	58.6	131	99	75	2.9e-25	124	2487322	Vibrio sp. LJC006	Bacteria;Proteobacteria;Gammaproteobacteria;Vibrionales;Vibrionaceae;Vibrio	RNA-directed DNA polymerase, partial [Vibrio sp. LJC006]	VDL89623.1 unnamed protein product [Schistocephalus solidus]	VDL94700.1 unnamed protein product [Schistocephalus solidus]
SprJv2_1946800.1	SprJ.scaffold00553 length:201816	1	1	RQW60941.1	0.001	0.001	36	125	111	88	9.7e-07	63	2487322	Vibrio sp. LJC006	Bacteria;Proteobacteria;Gammaproteobacteria;Vibrionales;Vibrionaceae;Vibrio	hypothetical protein EES38_22165, partial [Vibrio sp. LJC006]	No hits found	No hits found
* NA indicates the gene is on either end of the scaffold

## Sheet: Data9
Supplementary Data 9. Putatively horizontally transferred genes in S. erinaceieuropaei, supported by lineage probability index (LPI).
GeneID	ScaffoldID (length)	Nonself matches	Candidate matches	Best hit id	Raw LPI	Normarised LPI	Percent identity	Query length	Alignment length	Percent identity coverage	evalue	bitscore	NCBI taxonomy	Species	Lineage	Besthit annotation	Besthit annotation of 5' adjucent gene*	Besthit annotation of 3' adjucent gene*
SerJv2_0147600.1	SerJ.scaffold00012 length:2888732	3	3	RQW60940.1	0.001	0.001	61.7	107	107	100	1.4e-30	142	2487322	Vibrio sp. LJC006	Bacteria;Proteobacteria;Gammaproteobacteria;Vibrionales;Vibrionaceae;Vibrio	RNA-directed DNA polymerase, partial [Vibrio sp. LJC006]	VDM04397.1 unnamed protein product [Schistocephalus solidus]	DAA04500.1 TPA_exp: pol polyprotein [Schistosoma mansoni]
SerJv2_0167700.1	SerJ.scaffold00014 length:2881858	2	2	RJG14862.1	0.001	0.001	44.1	247	186	75	1.3e-34	156	2338368	Alcanivorax sp. MTEO17	Bacteria;Proteobacteria;Gammaproteobacteria;Oceanospirillales;Alcanivoracaceae;Alcanivorax	hypothetical protein D4A39_16775, partial [Alcanivorax sp. MTEO17]	CAX83703.1 Gag-Pol polyprotein [Schistosoma japonicum]	VDL93984.1 unnamed protein product [Schistocephalus solidus]
SerJv2_0431300.1	SerJ.scaffold00049 length:1900124	3	3	AGE56230.1	0	0	39.1	226	169	74	7.6e-26	127	1278261	Paramecium bursaria Chlorella virus NE-JV-1	Viruses;Phycodnaviridae;Chlorovirus	superoxide dismutase (Cu-Zn) [Paramecium bursaria Chlorella virus NE-JV-1]	VDL98787.1 unnamed protein product [Schistocephalus solidus]	VDL97784.1 unnamed protein product [Schistocephalus solidus]
SerJv2_0498500.1	SerJ.scaffold00059 length:1817877	5	2	PXX94651.1	0.001	0.001	61	255	236	92	7.9e-80	307	2184082	Marinifilum breve	Bacteria;FCB;Bacteroidetes/Chlorobi;Bacteroidetes;Bacteroidia;Marinilabiliales;Marinifilaceae;Marinifilum	hypothetical protein DF185_22945, partial [Marinifilum breve]	PIK48264.1 hypothetical protein BSL78_14867, partial [Apostichopus japonicus]	VDL95614.1 unnamed protein product [Schistocephalus solidus]
SerJv2_0532300.1	SerJ.scaffold00065 length:1757351	1	1	RQW60940.1	0.001	0.001	52.1	144	121	84	5.5e-30	140	2487322	Vibrio sp. LJC006	Bacteria;Proteobacteria;Gammaproteobacteria;Vibrionales;Vibrionaceae;Vibrio	RNA-directed DNA polymerase, partial [Vibrio sp. LJC006]	PIK59982.1 pol polyprotein [Apostichopus japonicus]	VDL96816.1 unnamed protein product [Schistocephalus solidus]
SerJv2_0565000.1	SerJ.scaffold00070 length:1733717	6	4	ETW97053.1	0.001	0.001	50.5	121	97	80	3.6e-14	87	1429439	Candidatus Entotheonella gemina	Bacteria;Nitrospinae/Tectomicrobia;Candidatus Tectomicrobia;Candidatus Entotheonella	hypothetical protein ETSY2_45280 [Candidatus Entotheonella gemina]	VDL95503.1 unnamed protein product [Schistocephalus solidus]	DAA04500.1 TPA_exp: pol polyprotein [Schistosoma mansoni]
SerJv2_0587500.1	SerJ.scaffold00074 length:1671283	5	2	PXX94651.1	0.001	0.001	61	238	218	91	3.7e-71	278	2184082	Marinifilum breve	Bacteria;FCB;Bacteroidetes/Chlorobi;Bacteroidetes;Bacteroidia;Marinilabiliales;Marinifilaceae;Marinifilum	hypothetical protein DF185_22945, partial [Marinifilum breve]	VDM05879.1 unnamed protein product [Schistocephalus solidus]	VDN38762.1 unnamed protein product [Dibothriocephalus latus]
SerJv2_0665800.1	SerJ.scaffold00089 length:1579721	1	1	PJG60108.1	0.001	0.001	28.1	197	196	99	1.5e-06	63	1006623	Aeromonas cavernicola	Bacteria;Proteobacteria;Gammaproteobacteria;Aeromonadales;Aeromonadaceae;Aeromonas	hypothetical protein CUC53_03730, partial [Aeromonas cavernicola]	VDL85172.1 unnamed protein product, partial [Schistocephalus solidus]	No hits found
SerJv2_0686200.1	SerJ.scaffold00093 length:1530560	7	7	OSY19287.1	0.001	0.001	31.6	708	538	75	5.8e-56	229	1941208	Entomoplasmatales bacterium EntAcro10	Bacteria;Terrabacteria;Tenericutes;Mollicutes;Entomoplasmatales	hypothetical protein B0D75_01270, partial [Entomoplasmatales bacterium EntAcro10	No hits found	XP_009165178.1 hypothetical protein T265_02616 [Opisthorchis viverrini]
SerJv2_0768800.1	SerJ.scaffold00109 length:1406495	2	2	RJG14862.1	0.001	0.001	48.7	202	187	92	2e-46	195	2338368	Alcanivorax sp. MTEO17	Bacteria;Proteobacteria;Gammaproteobacteria;Oceanospirillales;Alcanivoracaceae;Alcanivorax	hypothetical protein D4A39_16775, partial [Alcanivorax sp. MTEO17]	PIK34788.1 hypothetical protein BSL78_28391 [Apostichopus japonicus]	VDL88063.1 unnamed protein product [Schistocephalus solidus]
SerJv2_0788200.1	SerJ.scaffold00113 length:1384202	1	1	PXX94651.1	0.001	0.001	60.5	355	266	74	1.2e-89	340	2184082	Marinifilum breve	Bacteria;FCB;Bacteroidetes/Chlorobi;Bacteroidetes;Bacteroidia;Marinilabiliales;Marinifilaceae;Marinifilum	hypothetical protein DF185_22945, partial [Marinifilum breve]	GAA49140.1 transposon Ty3-G gap-Pol polyprotein [Clonorchis sinensis]	No hits found
SerJv2_0795600.1	SerJ.scaffold00116 length:1365389	3	3	OBQ34264.1	0.001	0.001	55	271	271	100	7.6e-73	284	1710896	Aphanizomenon flos-aquae WA102	Bacteria;Terrabacteria;Cyanobacteria/Melainabacteria;Cyanobacteria;Nostocales;Aphanizomenonaceae;Aphanizomenon	hypothetical protein AN484_26765, partial [Aphanizomenon flos-aquae WA102]	VDN12450.1 unnamed protein product [Dibothriocephalus latus]	VDL91784.1 unnamed protein product [Schistocephalus solidus]
SerJv2_0855600.1	SerJ.scaffold00129 length:1293767	12	7	RJG14924.1	0.001	0.001	36.7	141	221	156	3e-28	134	2338368	Alcanivorax sp. MTEO17	Bacteria;Proteobacteria;Gammaproteobacteria;Oceanospirillales;Alcanivoracaceae;Alcanivorax	hypothetical protein D4A39_16760, partial [Alcanivorax sp. MTEO17]	VDL92400.1 unnamed protein product [Schistocephalus solidus]	No hits found
SerJv2_0975600.1	SerJ.scaffold00157 length:1178325	22	19	RJX63365.1	0.001	0.001	40.2	118	97	82	2.2e-08	68	2302434	Vibrio sp. BEI233	Bacteria;Proteobacteria;Gammaproteobacteria;Vibrionales;Vibrionaceae;Vibrio	hypothetical protein DZ860_24190, partial [Vibrio sp. BEI233]	No hits found	VDD74833.1 unnamed protein product [Mesocestoides corti]
SerJv2_1274400.1	SerJ.scaffold00243 length:869371	96	96	WP_103230885.1	0.001	0.001	84.5	375	373	99	2.1e-185	658	2067550	Clostridium sp. chh4-2	Bacteria;Terrabacteria;Firmicutes;Clostridia;Clostridiales;Clostridiaceae;Clostridium	actin, cytoplasmic 2 [Clostridium sp. chh4-2]ABX75378.1 actin 5C [Lycosa singor	VDM01199.1 unnamed protein product [Schistocephalus solidus]	VDM01199.1 unnamed protein product [Schistocephalus solidus]
SerJv2_1274700.1	SerJ.scaffold00243 length:869371	96	96	WP_103230885.1	0.001	0.001	90.3	375	373	99	1e-197	699	2067550	Clostridium sp. chh4-2	Bacteria;Terrabacteria;Firmicutes;Clostridia;Clostridiales;Clostridiaceae;Clostridium	actin, cytoplasmic 2 [Clostridium sp. chh4-2]ABX75378.1 actin 5C [Lycosa singor	DAA04500.1 TPA_exp: pol polyprotein [Schistosoma mansoni]	CAX83703.1 Gag-Pol polyprotein [Schistosoma japonicum]
SerJv2_1295300.1	SerJ.scaffold00250 length:851522	1	1	RQW60941.1	0.001	0.001	42.7	134	103	76	8e-15	90	2487322	Vibrio sp. LJC006	Bacteria;Proteobacteria;Gammaproteobacteria;Vibrionales;Vibrionaceae;Vibrio	hypothetical protein EES38_22165, partial [Vibrio sp. LJC006]	VDN16831.1 unnamed protein product [Dibothriocephalus latus]	VDN10970.1 unnamed protein product [Dibothriocephalus latus]
SerJv2_1405300.1	SerJ.scaffold00289 length:779104	1	1	PXX90543.1	0.001	0.001	52.1	97	96	98	2.7e-20	108	2184082	Marinifilum breve	Bacteria;FCB;Bacteroidetes/Chlorobi;Bacteroidetes;Bacteroidia;Marinilabiliales;Marinifilaceae;Marinifilum	hypothetical protein DF185_23355, partial [Marinifilum breve]	VDL95924.1 unnamed protein product [Schistocephalus solidus]	VDN09346.1 unnamed protein product, partial [Dibothriocephalus latus]
SerJv2_1457300.1	SerJ.scaffold00309 length:730975	3	1	PXX94651.1	0.001	0.001	44	342	252	73	3.1e-47	199	2184082	Marinifilum breve	Bacteria;FCB;Bacteroidetes/Chlorobi;Bacteroidetes;Bacteroidia;Marinilabiliales;Marinifilaceae;Marinifilum	hypothetical protein DF185_22945, partial [Marinifilum breve]	VDL92679.1 unnamed protein product [Schistocephalus solidus]	VDM06516.1 unnamed protein product [Schistocephalus solidus]
SerJv2_1467700.1	SerJ.scaffold00314 length:719530	8	6	PXX94651.1	0.001	0.001	64.4	232	194	83	2.8e-68	268	2184082	Marinifilum breve	Bacteria;FCB;Bacteroidetes/Chlorobi;Bacteroidetes;Bacteroidia;Marinilabiliales;Marinifilaceae;Marinifilum	hypothetical protein DF185_22945, partial [Marinifilum breve]	PIK48264.1 hypothetical protein BSL78_14867, partial [Apostichopus japonicus]	VDL97909.1 unnamed protein product [Schistocephalus solidus]
SerJv2_1502000.1	SerJ.scaffold00328 length:705497	1	1	PID54345.1	0.001	0.001	42.7	101	89	88	1.9e-08	68	2026762	Micrococcales bacterium	Bacteria;Terrabacteria;Actinobacteria;Actinobacteria;Micrococcales	adenine phosphoribosyltransferase [Micrococcales bacterium]	No hits found	VDL94921.1 unnamed protein product [Schistocephalus solidus]
SerJv2_1520200.1	SerJ.scaffold00335 length:692846	6	6	WP_002214719.1	0.001	0.001	37.8	175	127	72	4.2e-16	94	632	Yersinia pestis	Bacteria;Proteobacteria;Gammaproteobacteria;Enterobacterales;Yersiniaceae;Yersinia	oxidoreductase [Yersinia pestis]ABG17394.1 hypothetical protein YPN_1063 [Yersi	NA	VDL95698.1 unnamed protein product [Schistocephalus solidus]
SerJv2_1837000.1	SerJ.scaffold00486 length:503253	4	4	WP_119666286.1	0.001	0.001	31.9	247	251	101	1.2e-19	107	2305895	Fibrisoma sp. HYT19	Bacteria;FCB;Bacteroidetes/Chlorobi;Bacteroidetes;Cytophagia;Cytophagales;Cytophagaceae;Fibrisoma	peptide chain release factor 1 [Fibrisoma sp. HYT19]RIV27435.1 peptide chain re	VDN12078.1 unnamed protein product [Dibothriocephalus latus]	VDL93169.1 unnamed protein product [Schistocephalus solidus]
SerJv2_1837500.1	SerJ.scaffold00487 length:502928	1	1	PXX90543.1	0.001	0.001	66.9	132	118	89	3.7e-41	177	2184082	Marinifilum breve	Bacteria;FCB;Bacteroidetes/Chlorobi;Bacteroidetes;Bacteroidia;Marinilabiliales;Marinifilaceae;Marinifilum	hypothetical protein DF185_23355, partial [Marinifilum breve]	No hits found	CDS34344.1 protein piezo2 [Hymenolepis microstoma]
SerJv2_1879100.1	SerJ.scaffold00510 length:479512	96	96	WP_103230885.1	0.001	0.001	90.1	375	373	99	3.9e-200	707	2067550	Clostridium sp. chh4-2	Bacteria;Terrabacteria;Firmicutes;Clostridia;Clostridiales;Clostridiaceae;Clostridium	actin, cytoplasmic 2 [Clostridium sp. chh4-2]ABX75378.1 actin 5C [Lycosa singor	PIK40396.1 pol polyprotein [Apostichopus japonicus]	VDL98787.1 unnamed protein product [Schistocephalus solidus]
SerJv2_1952800.1	SerJ.scaffold00556 length:436698	1	1	PXX90028.1	0.001	0.001	56.1	147	107	72	9.9e-27	129	2184082	Marinifilum breve	Bacteria;FCB;Bacteroidetes/Chlorobi;Bacteroidetes;Bacteroidia;Marinilabiliales;Marinifilaceae;Marinifilum	hypothetical protein DF185_23385, partial [Marinifilum breve]	XP_018648667.1 KRAB-A domain-containing protein [Schistosoma mansoni]	No hits found
SerJv2_2196900.1	SerJ.scaffold00737 length:317158	4	4	OBQ34264.1	0.001	0.001	53.9	313	269	85	7e-70	274	1710896	Aphanizomenon flos-aquae WA102	Bacteria;Terrabacteria;Cyanobacteria/Melainabacteria;Cyanobacteria;Nostocales;Aphanizomenonaceae;Aphanizomenon	hypothetical protein AN484_26765, partial [Aphanizomenon flos-aquae WA102]	GAA49140.1 transposon Ty3-G gap-Pol polyprotein [Clonorchis sinensis]	VDM00952.1 unnamed protein product [Schistocephalus solidus]
SerJv2_2199800.1	SerJ.scaffold00741 length:314765	4	4	OBQ34264.1	0.001	0.001	55	313	269	85	8.8e-73	284	1710896	Aphanizomenon flos-aquae WA102	Bacteria;Terrabacteria;Cyanobacteria/Melainabacteria;Cyanobacteria;Nostocales;Aphanizomenonaceae;Aphanizomenon	hypothetical protein AN484_26765, partial [Aphanizomenon flos-aquae WA102]	VDL95924.1 unnamed protein product [Schistocephalus solidus]	VDL95924.1 unnamed protein product [Schistocephalus solidus]
SerJv2_2324500.1	SerJ.scaffold00857 length:252737	1	1	ETW97053.1	0.001	0.001	40.2	110	97	88	3.8e-07	64	1429439	Candidatus Entotheonella gemina	Bacteria;Nitrospinae/Tectomicrobia;Candidatus Tectomicrobia;Candidatus Entotheonella	hypothetical protein ETSY2_45280 [Candidatus Entotheonella gemina]	VDL85503.1 unnamed protein product [Schistocephalus solidus]	No hits found
SerJv2_2390700.1	SerJ.scaffold00932 length:221616	7	4	RJG14924.1	0.001	0.001	36.2	243	271	111	2.6e-32	149	2338368	Alcanivorax sp. MTEO17	Bacteria;Proteobacteria;Gammaproteobacteria;Oceanospirillales;Alcanivoracaceae;Alcanivorax	hypothetical protein D4A39_16760, partial [Alcanivorax sp. MTEO17]	VDM05879.1 unnamed protein product [Schistocephalus solidus]	VDL92400.1 unnamed protein product [Schistocephalus solidus]
SerJv2_2528800.1	SerJ.scaffold01142 length:145786	4	2	PXX94651.1	0.001	0.001	32.5	381	277	72	1.8e-27	133	2184082	Marinifilum breve	Bacteria;FCB;Bacteroidetes/Chlorobi;Bacteroidetes;Bacteroidia;Marinilabiliales;Marinifilaceae;Marinifilum	hypothetical protein DF185_22945, partial [Marinifilum breve]	PIK48264.1 hypothetical protein BSL78_14867, partial [Apostichopus japonicus]	No hits found
SerJv2_2749800.1	SerJ.scaffold02245 length:14233	1	1	CSP94542.1	0.001	0.001	30.9	240	181	75	2.3e-12	82	624	Shigella sonnei	Bacteria;Proteobacteria;Gammaproteobacteria;Enterobacterales;Enterobacteriaceae;Shigella	Protein of uncharacterised function (DUF3170) [Shigella sonnei]	NA	NA
SerJv2_2821400.1	SerJ.scaffold04700 length:1214	100	100	WP_124304492.1	0.001	0.001	92.2	346	373	107	2.2e-194	688	2079206	Enterobacter sp. 301B	Bacteria;Proteobacteria;Gammaproteobacteria;Enterobacterales;Enterobacteriaceae;Enterobacter	IS3 family transposase [Enterobacter sp. 301B]RQN41171.1 IS3 family transposase	NA	NA
* NA indicates the gene is on either end of the scaffold

## Sheet: Data10
Supplementary Data 10. Single copy gene set used for Positive/Relax Selection Scans (dN/dS)
OrthoGroup	Gene ID
	Dibothriocephalus latus	Echinococcus granulosus	Echinococcus multilocularis	Hymenolepis diminuta	Hymenolepis nana	Hydatigera taeniaeformis	Mesocestoides corti	Spirometra erinaceieuropaei	Sparganum proliferum	Schistocephalus solidus	Taenia saginata	Taenia solium
OG0005000	DILT_0001408601-mRNA-1	EgrG_000983800	EmuJ_000983800.1	HDID_0000231101-mRNA-1	HNAJ_0001234101-mRNA-1	TTAC_0001017801-mRNA-1	MCOS_0000350101-mRNA-1	SerJv2_1404500.1	SprJv2_0622500.1	SSLN_0000748701-mRNA-1	TASK_0000833201-mRNA-1	TsM_000922100
OG0005001	DILT_0001409801-mRNA-1	EgrG_000203600	EmuJ_000203600.1	HDID_0000079701-mRNA-1	HNAJ_0001122001-mRNA-1	TTAC_0000190901-mRNA-1	MCOS_0000025701-mRNA-1	SerJv2_0253600.1	SprJv2_1882800.1	SSLN_0001328201-mRNA-1	TASK_0000398301-mRNA-1	TsM_000649100
OG0005003	DILT_0001412701-mRNA-1	EgrG_001104800	EmuJ_001104800.1	HDID_0000857301-mRNA-1	HNAJ_0000283601-mRNA-1	TTAC_0000859801-mRNA-1	MCOS_0000779901-mRNA-1	SerJv2_0946100.1	SprJv2_0649900.1	SSLN_0001697701-mRNA-1	TASK_0000121301-mRNA-1	TsM_001126600
OG0005004	DILT_0001414601-mRNA-1	EgrG_000823000	EmuJ_000823000.1	HDID_0000766101-mRNA-1	HNAJ_0000096101-mRNA-1	TTAC_0001105301-mRNA-1	MCOS_0000659701-mRNA-1	SerJv2_2623400.1	SprJv2_1406500.1	SSLN_0001360601-mRNA-1	TASK_0000418901-mRNA-1	TsM_000688900
OG0005006	DILT_0001418201-mRNA-1	EgrG_001150600	EmuJ_001150600.1	HDID_0001081601-mRNA-1	HNAJ_0000976201-mRNA-1	TTAC_0000816001-mRNA-1	MCOS_0000930901-mRNA-1	SerJv2_1028100.1	SprJv2_1241100.1	SSLN_0001740601-mRNA-1	TASK_0000799801-mRNA-1	TsM_000982800
OG0005010	DILT_0001441601-mRNA-1	EgrG_000240600	EmuJ_000240600.1	HDID_0000680601-mRNA-1	HNAJ_0000810801-mRNA-1	TTAC_0000026801-mRNA-1	MCOS_0000804601-mRNA-1	SerJv2_0705400.1	SprJv2_1286900.1	SSLN_0000567201-mRNA-1	TASK_0000695301-mRNA-1	TsM_000683200
OG0005015	DILT_0001460201-mRNA-1	EgrG_000712500	EmuJ_000712500.1	HDID_0000464701-mRNA-1	HNAJ_0001077801-mRNA-1	TTAC_0000607201-mRNA-1	MCOS_0000898201-mRNA-1	SerJv2_1405600.1	SprJv2_0621600.1	SSLN_0001023101-mRNA-1	TASK_0000031801-mRNA-1	TsM_000655100
OG0005016	DILT_0001462501-mRNA-1	EgrG_000673100	EmuJ_000673100.1	HDID_0000765801-mRNA-1	HNAJ_0000750401-mRNA-1	TTAC_0000794301-mRNA-1	MCOS_0000091701-mRNA-1	SerJv2_0362000.1	SprJv2_0858400.1	SSLN_0002006801-mRNA-1	TASK_0000104201-mRNA-1	TsM_000230900
OG0005017	DILT_0001463901-mRNA-1	EgrG_000615700	EmuJ_000615700.1	HDID_0000802501-mRNA-1	HNAJ_0000325801-mRNA-1	TTAC_0000014901-mRNA-1	MCOS_0001029001-mRNA-1	SerJv2_0290400.1	SprJv2_1979100.1	SSLN_0001392301-mRNA-1	TASK_0000654401-mRNA-1	TsM_000114700
OG0005018	DILT_0001472801-mRNA-1	EgrG_000119400	EmuJ_000119400.1	HDID_0000851101-mRNA-1	HNAJ_0000877901-mRNA-1	TTAC_0000849201-mRNA-1	MCOS_0000667001-mRNA-1	SerJv2_0014300.1	SprJv2_0415300.1	SSLN_0001386201-mRNA-1	TASK_0000618701-mRNA-1	TsM_000845700
OG0005021	DILT_0001486101-mRNA-1	EgrG_000677500	EmuJ_000677500.1	HDID_0000500901-mRNA-1	HNAJ_0001251801-mRNA-1	TTAC_0000657201-mRNA-1	MCOS_0000144601-mRNA-1	SerJv2_1074500.1	SprJv2_0920100.1	SSLN_0000569601-mRNA-1	TASK_0000838001-mRNA-1	TsM_000908900
OG0005026	DILT_0001530101-mRNA-1	EgrG_000228600	EmuJ_000228600.1	HDID_0001036801-mRNA-1	HNAJ_0000309601-mRNA-1	TTAC_0000491301-mRNA-1	MCOS_0000121701-mRNA-1	SerJv2_0071900.1	SprJv2_0841000.1	SSLN_0000903401-mRNA-1	TASK_0000904501-mRNA-1	TsM_000531800
OG0005027	DILT_0001530301-mRNA-1	EgrG_000445200	EmuJ_000445200.1	HDID_0000498601-mRNA-1	HNAJ_0000069601-mRNA-1	TTAC_0000172601-mRNA-1	MCOS_0000947001-mRNA-1	SerJv2_0583600.1	SprJv2_1252300.1	SSLN_0000994901-mRNA-1	TASK_0000074601-mRNA-1	TsM_000751500
OG0005029	DILT_0001532701-mRNA-1	EgrG_000795500	EmuJ_000795500.1	HDID_0000078301-mRNA-1	HNAJ_0000114501-mRNA-1	TTAC_0000938801-mRNA-1	MCOS_0000687001-mRNA-1	SerJv2_1433300.1	SprJv2_0168400.1	SSLN_0000646801-mRNA-1	TASK_0000957601-mRNA-1	TsM_000670600
OG0005032	DILT_0001556401-mRNA-1	EgrG_000603000	EmuJ_000603000.1	HDID_0000041301-mRNA-1	HNAJ_0001094201-mRNA-1	TTAC_0000619201-mRNA-1	MCOS_0000566801-mRNA-1	SerJv2_0983500.1	SprJv2_0970800.1	SSLN_0001736101-mRNA-1	TASK_0000327401-mRNA-1	TsM_000754500
OG0005036	DILT_0001580801-mRNA-1	EgrG_000602100	EmuJ_000602100.1	HDID_0000992201-mRNA-1	HNAJ_0001138601-mRNA-1	TTAC_0001028301-mRNA-1	MCOS_0000871001-mRNA-1	SerJv2_0732300.1	SprJv2_1151800.1	SSLN_0000102901-mRNA-1	TASK_0000326701-mRNA-1	TsM_000941500
OG0005037	DILT_0001582201-mRNA-1	EgrG_000360300	EmuJ_000360300.1	HDID_0000356001-mRNA-1	HNAJ_0001357901-mRNA-1	TTAC_0000068001-mRNA-1	MCOS_0000302801-mRNA-1	SerJv2_2803100.1	SprJv2_0966900.1	SSLN_0000648801-mRNA-1	TASK_0000592501-mRNA-1	TsM_000726200
OG0005038	DILT_0001583901-mRNA-1	EgrG_000513600	EmuJ_000513600.1	HDID_0000952101-mRNA-1	HNAJ_0000056801-mRNA-1	TTAC_0000237001-mRNA-1	MCOS_0000947801-mRNA-1	SerJv2_0956900.1	SprJv2_1243600.1	SSLN_0001671901-mRNA-1	TASK_0000115701-mRNA-1	TsM_000355000
OG0005040	DILT_0001585301-mRNA-1	EgrG_000442600	EmuJ_000442600.1	HDID_0000913301-mRNA-1	HNAJ_0000749701-mRNA-1	TTAC_0000007001-mRNA-1	MCOS_0000130001-mRNA-1	SerJv2_0439800.1	SprJv2_0397800.1	SSLN_0000745701-mRNA-1	TASK_0000363101-mRNA-1	TsM_001231900
OG0005044	DILT_0001592601-mRNA-1	EgrG_000078600	EmuJ_000078600.1	HDID_0000421401-mRNA-1	HNAJ_0000894001-mRNA-1	TTAC_0001117201-mRNA-1	MCOS_0000636801-mRNA-1	SerJv2_1802100.1	SprJv2_0122900.1	SSLN_0001495501-mRNA-1	TASK_0000631601-mRNA-1	TsM_000740600
OG0005046	DILT_0001600701-mRNA-1	EgrG_000190500	EmuJ_000190500.1	HDID_0000750601-mRNA-1	HNAJ_0000892601-mRNA-1	TTAC_0000819101-mRNA-1	MCOS_0000244101-mRNA-1	SerJv2_0673500.1	SprJv2_0642100.1	SSLN_0000399501-mRNA-1	TASK_0000769301-mRNA-1	TsM_000888900
OG0005049	DILT_0001620301-mRNA-1	EgrG_000949800	EmuJ_000949800.1	HDID_0000981001-mRNA-1	HNAJ_0000951301-mRNA-1	TTAC_0001120201-mRNA-1	MCOS_0000906301-mRNA-1	SerJv2_1618400.1	SprJv2_0253800.1	SSLN_0000378601-mRNA-1	TASK_0000827801-mRNA-1	TsM_001067100
OG0005050	DILT_0001621301-mRNA-1	EgrG_001085800	EmuJ_001085800.1	HDID_0000926901-mRNA-1	HNAJ_0001074701-mRNA-1	TTAC_0000020701-mRNA-1	MCOS_0000344401-mRNA-1	SerJv2_1790800.1	SprJv2_1535100.1	SSLN_0000261901-mRNA-1	TASK_0001002401-mRNA-1	TsM_000515900
OG0005052	DILT_0001634301-mRNA-1	EgrG_000686600	EmuJ_000686600.1	HDID_0000810501-mRNA-1	HNAJ_0000746101-mRNA-1	TTAC_0000324101-mRNA-1	MCOS_0000049801-mRNA-1	SerJv2_2383000.1	SprJv2_0633900.1	SSLN_0001338101-mRNA-1	TASK_0000395001-mRNA-1	TsM_000114500
OG0005058	DILT_0001681701-mRNA-1	EgrG_000610400	EmuJ_000610400.1	HDID_0000935001-mRNA-1	HNAJ_0000890101-mRNA-1	TTAC_0000102601-mRNA-1	MCOS_0000147501-mRNA-1	SerJv2_1966400.1	SprJv2_1152700.1	SSLN_0001790801-mRNA-1	TASK_0000117201-mRNA-1	TsM_000858900
OG0005062	DILT_0001706601-mRNA-1	EgrG_000603100	EmuJ_000603100.1	HDID_0000041401-mRNA-1	HNAJ_0001094301-mRNA-1	TTAC_0000619101-mRNA-1	MCOS_0000566701-mRNA-1	SerJv2_1883500.1	SprJv2_0629500.1	SSLN_0000073601-mRNA-1	TASK_0000327501-mRNA-1	TsM_000754800
OG0005066	DILT_0001739101-mRNA-1	EgrG_000252600	EmuJ_000252600.1	HDID_0000080701-mRNA-1	HNAJ_0000307701-mRNA-1	TTAC_0000268801-mRNA-1	MCOS_0000101701-mRNA-1	SerJv2_0802700.1	SprJv2_0739400.1	SSLN_0001340801-mRNA-1	TASK_0000040601-mRNA-1	TsM_000010800
OG0005070	DILT_0001791801-mRNA-1	EgrG_000612400	EmuJ_000612400.1	HDID_0000775001-mRNA-1	HNAJ_0001093601-mRNA-1	TTAC_0000627501-mRNA-1	MCOS_0000783801-mRNA-1	SerJv2_1428100.1	SprJv2_0741700.1	SSLN_0000870701-mRNA-1	TASK_0000634501-mRNA-1	TsM_001039200
OG0005072	DILT_0001801801-mRNA-1	EgrG_000752000	EmuJ_000752000.1	HDID_0000264701-mRNA-1	HNAJ_0000351301-mRNA-1	TTAC_0000325001-mRNA-1	MCOS_0000758701-mRNA-1	SerJv2_0761900.1	SprJv2_0081300.1	SSLN_0001929901-mRNA-1	TASK_0000241201-mRNA-1	TsM_000805000
OG0005073	DILT_0001810701-mRNA-1	EgrG_000637300	EmuJ_000637300.1	HDID_0000485701-mRNA-1	HNAJ_0000792101-mRNA-1	TTAC_0000721401-mRNA-1	MCOS_0001033801-mRNA-1	SerJv2_0611800.1	SprJv2_1763900.1	SSLN_0000560201-mRNA-1	TASK_0000544901-mRNA-1	TsM_000739300
OG0005074	DILT_0001818401-mRNA-1	EgrG_000805000	EmuJ_000805000.1	HDID_0000302001-mRNA-1	HNAJ_0000895801-mRNA-1	TTAC_0001036101-mRNA-1	MCOS_0000423701-mRNA-1	SerJv2_0030400.1	SprJv2_0164700.1	SSLN_0001534801-mRNA-1	TASK_0000813001-mRNA-1	TsM_000667000
OG0005076	DILT_0001831201-mRNA-1	EgrG_000431100	EmuJ_000431100.1	HDID_0000194601-mRNA-1	HNAJ_0000936001-mRNA-1	TTAC_0000036701-mRNA-1	MCOS_0000590601-mRNA-1	SerJv2_0659000.1	SprJv2_1701200.1	SSLN_0001939101-mRNA-1	TASK_0000324901-mRNA-1	TsM_000867900
OG0005077	DILT_0001843001-mRNA-1	EgrG_000791500	EmuJ_000791500.1	HDID_0000260901-mRNA-1	HNAJ_0001342901-mRNA-1	TTAC_0000206901-mRNA-1	MCOS_0000732801-mRNA-1	SerJv2_1818500.1	SprJv2_1564900.1	SSLN_0000387601-mRNA-1	TASK_0000627801-mRNA-1	TsM_000643600
OG0005078	DILT_0001844601-mRNA-1	EgrG_000117600	EmuJ_000117600.1	HDID_0000383601-mRNA-1	HNAJ_0000861901-mRNA-1	TTAC_0000639001-mRNA-1	MCOS_0000751201-mRNA-1	SerJv2_1551400.1	SprJv2_0054800.1	SSLN_0001798601-mRNA-1	TASK_0000676201-mRNA-1	TsM_000065400
OG0005081	DILT_0001851401-mRNA-1	EgrG_001118600	EmuJ_001118600.1	HDID_0001054801-mRNA-1	HNAJ_0000787501-mRNA-1	TTAC_0000746701-mRNA-1	MCOS_0000983701-mRNA-1	SerJv2_1029300.1	SprJv2_1240300.1	SSLN_0001528901-mRNA-1	TASK_0000432601-mRNA-1	TsM_000080800
OG0005083	DILT_0001855301-mRNA-1	EgrG_000183400	EmuJ_000183400.1	HDID_0000822601-mRNA-1	HNAJ_0000977001-mRNA-1	TTAC_0000662501-mRNA-1	MCOS_0000682601-mRNA-1	SerJv2_1602900.1	SprJv2_1457300.1	SSLN_0001912401-mRNA-1	TASK_0000621901-mRNA-1	TsM_000028300
OG0005084	DILT_0001855601-mRNA-1	EgrG_001021000	EmuJ_001021000.1	HDID_0000061401-mRNA-1	HNAJ_0000058301-mRNA-1	TTAC_0001055101-mRNA-1	MCOS_0000555601-mRNA-1	SerJv2_1861000.1	SprJv2_1657600.1	SSLN_0000267701-mRNA-1	TASK_0000774501-mRNA-1	TsM_000435600
OG0005085	DILT_0001863801-mRNA-1	EgrG_000451200	EmuJ_000451200.1	HDID_0000909301-mRNA-1	HNAJ_0000779701-mRNA-1	TTAC_0000992101-mRNA-1	MCOS_0000303501-mRNA-1	SerJv2_1917600.1	SprJv2_0200600.1	SSLN_0000246701-mRNA-1	TASK_0000338701-mRNA-1	TsM_000829300
OG0005090	DILT_0001887901-mRNA-1	EgrG_000222100	EmuJ_000222100.1	HDID_0000851401-mRNA-1	HNAJ_0001128701-mRNA-1	TTAC_0000991601-mRNA-1	MCOS_0000148901-mRNA-1	SerJv2_0535200.1	SprJv2_0065800.1	SSLN_0001611801-mRNA-1	TASK_0000069801-mRNA-1	TsM_000078300
OG0005091	DILT_0001888601-mRNA-1	EgrG_000091500	EmuJ_000091500.1	HDID_0000122601-mRNA-1	HNAJ_0000964101-mRNA-1	TTAC_0000875801-mRNA-1	MCOS_0000041301-mRNA-1	SerJv2_2202500.1	SprJv2_1451200.1	SSLN_0001232401-mRNA-1	TASK_0000741701-mRNA-1	TsM_000984900
OG0005095	DILT_0001900801-mRNA-1	EgrG_000223400	EmuJ_000223400.1	HDID_0000686501-mRNA-1	HNAJ_0000933301-mRNA-1	TTAC_0000471801-mRNA-1	MCOS_0000361201-mRNA-1	SerJv2_0013200.1	SprJv2_0416900.1	SSLN_0001908701-mRNA-1	TASK_0000534401-mRNA-1	TsM_000224000
OG0005098	DILT_0001926301-mRNA-1	EgrG_000979300	EmuJ_000979300.1	HDID_0000898801-mRNA-1	HNAJ_0000764201-mRNA-1	TTAC_0000896201-mRNA-1	MCOS_0000856501-mRNA-1	SerJv2_1545200.1	SprJv2_1218600.1	SSLN_0001951401-mRNA-1	TASK_0000875801-mRNA-1	TsM_000672800
OG0005100	DILT_0001955001-mRNA-1	EgrG_000728610	EmuJ_000728610.1	HDID_0000441301-mRNA-1	HNAJ_0000126801-mRNA-1	TTAC_0000653501-mRNA-1	MCOS_0001014201-mRNA-1	SerJv2_0778500.1	SprJv2_1132100.1	SSLN_0001999301-mRNA-1	TASK_0000162401-mRNA-1	TsM_000518700
OG0005103	DILT_0001989201-mRNA-1	EgrG_000091800	EmuJ_000091800.1	HDID_0000913701-mRNA-1	HNAJ_0001235301-mRNA-1	TTAC_0000876101-mRNA-1	MCOS_0000041001-mRNA-1	SerJv2_0236500.1	SprJv2_0902200.1	SSLN_0001294301-mRNA-1	TASK_0000742001-mRNA-1	TsM_000532200
OG0005184	DILT_0000016801-mRNA-1	EgrG_000845500	EmuJ_000845500.1	HDID_0000329101-mRNA-1	HNAJ_0000140401-mRNA-1	TTAC_0000258201-mRNA-1	MCOS_0000286901-mRNA-1	SerJv2_0183200.1	SprJv2_1834200.1	SSLN_0001561201-mRNA-1	TASK_0000150201-mRNA-1	TsM_000479000
OG0005186	DILT_0000025101-mRNA-1	EgrG_001028300	EmuJ_001028300.1	HDID_0000527401-mRNA-1	HNAJ_0000498401-mRNA-1	TTAC_0000022201-mRNA-1	MCOS_0000096701-mRNA-1	SerJv2_0451200.1	SprJv2_1097600.1	SSLN_0001218501-mRNA-1	TASK_0000349901-mRNA-1	TsM_001012200
OG0005189	DILT_0000037301-mRNA-1	EgrG_000703900	EmuJ_000703900.1	HDID_0000558401-mRNA-1	HNAJ_0000092401-mRNA-1	TTAC_0000630201-mRNA-1	MCOS_0000273601-mRNA-1	SerJv2_1513000.1	SprJv2_1710100.1	SSLN_0001837801-mRNA-1	TASK_0000140801-mRNA-1	TsM_000259100
OG0005193	DILT_0000059601-mRNA-1	EgrG_000393200	EmuJ_000393200.1	HDID_0000395101-mRNA-1	HNAJ_0000810001-mRNA-1	TTAC_0000708401-mRNA-1	MCOS_0000274601-mRNA-1	SerJv2_0762600.1	SprJv2_0080800.1	SSLN_0000392901-mRNA-1	TASK_0000150601-mRNA-1	TsM_001147700
OG0005197	DILT_0000063901-mRNA-1	EgrG_000879500	EmuJ_000879500.1	HDID_0000723401-mRNA-1	HNAJ_0000965401-mRNA-1	TTAC_0000781301-mRNA-1	MCOS_0000536701-mRNA-1	SerJv2_2786600.1	SprJv2_2024900.1	SSLN_0001688101-mRNA-1	TASK_0000565801-mRNA-1	TsM_000700700
OG0005200	DILT_0000087401-mRNA-1	EgrG_000775450	EmuJ_000775450.1	HDID_0000821201-mRNA-1	HNAJ_0000079601-mRNA-1	TTAC_0000100201-mRNA-1	MCOS_0000970101-mRNA-1	SerJv2_0727000.1	SprJv2_0887700.1	SSLN_0001019501-mRNA-1	TASK_0000094001-mRNA-1	TsM_000232100
OG0005209	DILT_0000117401-mRNA-1	EgrG_000084800	EmuJ_000084800.1	HDID_0000840601-mRNA-1	HNAJ_0000801601-mRNA-1	TTAC_0000651301-mRNA-1	MCOS_0000287901-mRNA-1	SerJv2_2079800.1	SprJv2_0848500.1	SSLN_0001277801-mRNA-1	TASK_0000035201-mRNA-1	TsM_000022500
OG0005221	DILT_0000177201-mRNA-1	EgrG_000089400	EmuJ_000089400.1	HDID_0000804101-mRNA-1	HNAJ_0000800901-mRNA-1	TTAC_0000716401-mRNA-1	MCOS_0000873501-mRNA-1	SerJv2_0982500.1	SprJv2_0845000.1	SSLN_0001660001-mRNA-1	TASK_0000609601-mRNA-1	TsM_000682200
OG0005223	DILT_0000193801-mRNA-1	EgrG_000602900	EmuJ_000602900.1	HDID_0000018501-mRNA-1	HNAJ_0000483701-mRNA-1	TTAC_0001011301-mRNA-1	MCOS_0000162601-mRNA-1	SerJv2_0096900.1	SprJv2_1615900.1	SSLN_0000820601-mRNA-1	TASK_0000327201-mRNA-1	TsM_000941100
OG0005224	DILT_0000195401-mRNA-1	EgrG_000449500	EmuJ_000449500.1	HDID_0000987901-mRNA-1	HNAJ_0000960501-mRNA-1	TTAC_0000342801-mRNA-1	MCOS_0000841401-mRNA-1	SerJv2_1012000.1	SprJv2_1669700.1	SSLN_0001129201-mRNA-1	TASK_0000337401-mRNA-1	TsM_000284500
OG0005225	DILT_0000198801-mRNA-1	EgrG_000798200	EmuJ_000798200.1	HDID_0000688101-mRNA-1	HNAJ_0000263801-mRNA-1	TTAC_0000785301-mRNA-1	MCOS_0000156701-mRNA-1	SerJv2_2672300.1	SprJv2_0014100.1	SSLN_0000646201-mRNA-1	TASK_0000445401-mRNA-1	TsM_000686200
OG0005228	DILT_0000203801-mRNA-1	EgrG_001116900	EmuJ_001116900.1	HDID_0000273601-mRNA-1	HNAJ_0000941301-mRNA-1	TTAC_0000135501-mRNA-1	MCOS_0000737701-mRNA-1	SerJv2_1892900.1	SprJv2_1289900.1	SSLN_0001728101-mRNA-1	TASK_0000431501-mRNA-1	TsM_000080400
OG0005229	DILT_0000215401-mRNA-1	EgrG_000865600	EmuJ_000865600.1	HDID_0000147501-mRNA-1	HNAJ_0000122901-mRNA-1	TTAC_0000647701-mRNA-1	MCOS_0000931601-mRNA-1	SerJv2_1266000.1	SprJv2_0077000.1	SSLN_0000826801-mRNA-1	TASK_0000523201-mRNA-1	TsM_000852600
OG0005230	DILT_0000215701-mRNA-1	EgrG_000815250	EmuJ_000815250.1	HDID_0000073001-mRNA-1	HNAJ_0000990401-mRNA-1	TTAC_0000792301-mRNA-1	MCOS_0000867301-mRNA-1	SerJv2_0351300.1	SprJv2_1214800.1	SSLN_0000310601-mRNA-1	TASK_0000043801-mRNA-1	TsM_000788500
OG0005233	DILT_0000220501-mRNA-1	EgrG_000441500	EmuJ_000441500.1	HDID_0000013401-mRNA-1	HNAJ_0000085301-mRNA-1	TTAC_0001144801-mRNA-1	MCOS_0000822101-mRNA-1	SerJv2_1640800.1	SprJv2_0303100.1	SSLN_0000909001-mRNA-1	TASK_0000364001-mRNA-1	TsM_000907900
OG0005235	DILT_0000233401-mRNA-1	EgrG_000865400	EmuJ_000865400.1	HDID_0000147701-mRNA-1	HNAJ_0000123101-mRNA-1	TTAC_0000647501-mRNA-1	MCOS_0000931801-mRNA-1	SerJv2_0333500.1	SprJv2_1064900.1	SSLN_0001382001-mRNA-1	TASK_0000523001-mRNA-1	TsM_001146400
OG0005236	DILT_0000233501-mRNA-1	EgrG_000909100	EmuJ_000909100.1	HDID_0000138101-mRNA-1	HNAJ_0001291101-mRNA-1	TTAC_0000964901-mRNA-1	MCOS_0000869601-mRNA-1	SerJv2_1259200.1	SprJv2_0004600.1	SSLN_0000379401-mRNA-1	TASK_0000331201-mRNA-1	TsM_001191800
OG0005238	DILT_0000245401-mRNA-1	EgrG_000881100	EmuJ_000881100.1	HDID_0000729701-mRNA-1	HNAJ_0000898201-mRNA-1	TTAC_0000308001-mRNA-1	MCOS_0000203601-mRNA-1	SerJv2_0505800.1	SprJv2_1765900.1	SSLN_0000493901-mRNA-1	TASK_0000411201-mRNA-1	TsM_000026200
OG0005241	DILT_0000254201-mRNA-1	EgrG_000708600	EmuJ_000708600.1	HDID_0000085801-mRNA-1	HNAJ_0000145601-mRNA-1	TTAC_0000042101-mRNA-1	MCOS_0000116901-mRNA-1	SerJv2_0770400.1	SprJv2_0772600.1	SSLN_0001136601-mRNA-1	TASK_0000767901-mRNA-1	TsM_000797500
OG0005244	DILT_0000258301-mRNA-1	EgrG_000700500	EmuJ_000700500.1	HDID_0000288801-mRNA-1	HNAJ_0001335401-mRNA-1	TTAC_0000622001-mRNA-1	MCOS_0000287301-mRNA-1	SerJv2_0348400.1	SprJv2_0573200.1	SSLN_0001401201-mRNA-1	TASK_0000015301-mRNA-1	TsM_000850700
OG0005246	DILT_0000263601-mRNA-1	EgrG_000838700	EmuJ_000838700.1	HDID_0000964101-mRNA-1	HNAJ_0000466501-mRNA-1	TTAC_0000905201-mRNA-1	MCOS_0000615001-mRNA-1	SerJv2_0506700.1	SprJv2_1231100.1	SSLN_0000420901-mRNA-1	TASK_0000518601-mRNA-1	TsM_000954300
OG0005252	DILT_0000280801-mRNA-1	EgrG_000425200	EmuJ_000425200.1	HDID_0000184901-mRNA-1	HNAJ_0000607001-mRNA-1	TTAC_0000280801-mRNA-1	MCOS_0000678301-mRNA-1	SerJv2_1051300.1	SprJv2_0199400.1	SSLN_0000705901-mRNA-1	TASK_0000561001-mRNA-1	TsM_000587100
OG0005255	DILT_0000291601-mRNA-1	EgrG_001195950	EmuJ_001195950.1	HDID_0000895701-mRNA-1	HNAJ_0000324501-mRNA-1	TTAC_0000241701-mRNA-1	MCOS_0000905401-mRNA-1	SerJv2_0356000.1	SprJv2_1052500.1	SSLN_0002018101-mRNA-1	TASK_0000496601-mRNA-1	TsM_000121300
OG0005258	DILT_0000303701-mRNA-1	EgrG_001019000	EmuJ_001019000.1	HDID_0000932001-mRNA-1	HNAJ_0000014701-mRNA-1	TTAC_0001054901-mRNA-1	MCOS_0000557101-mRNA-1	SerJv2_1619400.1	SprJv2_0254900.1	SSLN_0001517401-mRNA-1	TASK_0000127901-mRNA-1	TsM_000362600
OG0005259	DILT_0000303901-mRNA-1	EgrG_000688200	EmuJ_000688200.1	HDID_0000519101-mRNA-1	HNAJ_0000135201-mRNA-1	TTAC_0000895101-mRNA-1	MCOS_0000098101-mRNA-1	SerJv2_0741000.1	SprJv2_0822000.1	SSLN_0001529801-mRNA-1	TASK_0000539501-mRNA-1	TsM_000349700
OG0005268	DILT_0000320901-mRNA-1	EgrG_000436800	EmuJ_000436800.1	HDID_0000410801-mRNA-1	HNAJ_0000717201-mRNA-1	TTAC_0000251301-mRNA-1	MCOS_0000024501-mRNA-1	SerJv2_2666600.1	SprJv2_1558200.1	SSLN_0000289901-mRNA-1	TASK_0000089601-mRNA-1	TsM_000698300
OG0005271	DILT_0000328501-mRNA-1	EgrG_000656100	EmuJ_000656100.1	HDID_0000042901-mRNA-1	HNAJ_0000822001-mRNA-1	TTAC_0000244501-mRNA-1	MCOS_0000570901-mRNA-1	SerJv2_2550400.1	SprJv2_1665300.1	SSLN_0000019501-mRNA-1	TASK_0000847601-mRNA-1	TsM_000128400
OG0005275	DILT_0000333701-mRNA-1	EgrG_000189700	EmuJ_000278400.1	HDID_0000751201-mRNA-1	HNAJ_0000163701-mRNA-1	TTAC_0000819701-mRNA-1	MCOS_0001001401-mRNA-1	SerJv2_2010900.1	SprJv2_0413100.1	SSLN_0000011001-mRNA-1	TASK_0000768801-mRNA-1	TsM_000069900
OG0005278	DILT_0000354201-mRNA-1	EgrG_000444700	EmuJ_000444700.1	HDID_0000338701-mRNA-1	HNAJ_0001303401-mRNA-1	TTAC_0000766601-mRNA-1	MCOS_0000651901-mRNA-1	SerJv2_0341800.1	SprJv2_0116700.1	SSLN_0000113101-mRNA-1	TASK_0000074101-mRNA-1	TsM_000505300
OG0005280	DILT_0000359001-mRNA-1	EgrG_000056900	EmuJ_000056900.1	HDID_0000221601-mRNA-1	HNAJ_0000577701-mRNA-1	TTAC_0000460501-mRNA-1	MCOS_0000876101-mRNA-1	SerJv2_2060800.1	SprJv2_1072000.1	SSLN_0000821101-mRNA-1	TASK_0000080901-mRNA-1	TsM_000568600
OG0005281	DILT_0000361501-mRNA-1	EgrG_000760900	EmuJ_000760900.1	HDID_0000332601-mRNA-1	HNAJ_0000776901-mRNA-1	TTAC_0000856201-mRNA-1	MCOS_0000808001-mRNA-1	SerJv2_1328200.1	SprJv2_1007700.1	SSLN_0001386501-mRNA-1	TASK_0000649301-mRNA-1	TsM_000211600
OG0005282	DILT_0000363901-mRNA-1	EgrG_000844200	EmuJ_000844200.1	HDID_0000112501-mRNA-1	HNAJ_0000797801-mRNA-1	TTAC_0000870001-mRNA-1	MCOS_0000751901-mRNA-1	SerJv2_0920700.1	SprJv2_1832500.1	SSLN_0000400401-mRNA-1	TASK_0000081901-mRNA-1	TsM_000671600
OG0005284	DILT_0000371001-mRNA-1	EgrG_000765500	EmuJ_000765500.1	HDID_0000193201-mRNA-1	HNAJ_0000982201-mRNA-1	TTAC_0000387101-mRNA-1	MCOS_0000763201-mRNA-1	SerJv2_0241300.1	SprJv2_0015600.1	SSLN_0001532301-mRNA-1	TASK_0000759401-mRNA-1	TsM_000470400
OG0005286	DILT_0000379301-mRNA-1	EgrG_000256500	EmuJ_000256500.1	HDID_0000055701-mRNA-1	HNAJ_0001042001-mRNA-1	TTAC_0000000701-mRNA-1	MCOS_0000869101-mRNA-1	SerJv2_2184200.1	SprJv2_1196800.1	SSLN_0001077401-mRNA-1	TASK_0000379501-mRNA-1	TsM_000704600
OG0005288	DILT_0000384901-mRNA-1	EgrG_000641300	EmuJ_000641300.1	HDID_0000989601-mRNA-1	HNAJ_0001141101-mRNA-1	TTAC_0000807101-mRNA-1	MCOS_0000812601-mRNA-1	SerJv2_2302400.1	SprJv2_0695800.1	SSLN_0000682201-mRNA-1	TASK_0000408601-mRNA-1	TsM_000879900
OG0005291	DILT_0000397001-mRNA-1	EgrG_000840000	EmuJ_000840000.1	HDID_0000824801-mRNA-1	HNAJ_0000089001-mRNA-1	TTAC_0000144501-mRNA-1	MCOS_0001004501-mRNA-1	SerJv2_0357800.1	SprJv2_1051500.1	SSLN_0000647301-mRNA-1	TASK_0000517301-mRNA-1	TsM_000199300
OG0005292	DILT_0000399001-mRNA-1	EgrG_001196100	EmuJ_001196100.1	HDID_0000554201-mRNA-1	HNAJ_0000867801-mRNA-1	TTAC_0000241901-mRNA-1	MCOS_0000905201-mRNA-1	SerJv2_0352800.1	SprJv2_1548500.1	SSLN_0000234701-mRNA-1	TASK_0000496401-mRNA-1	TsM_000788000
OG0005293	DILT_0000402101-mRNA-1	EgrG_001024800	EmuJ_001024800.1	HDID_0000633501-mRNA-1	HNAJ_0000981801-mRNA-1	TTAC_0000352001-mRNA-1	MCOS_0000038001-mRNA-1	SerJv2_1471500.1	SprJv2_1643300.1	SSLN_0000833801-mRNA-1	TASK_0000794601-mRNA-1	TsM_000191500
OG0005294	DILT_0000402801-mRNA-1	EgrG_000247000	EmuJ_000247000.1	HDID_0000378401-mRNA-1	HNAJ_0000588801-mRNA-1	TTAC_0000160001-mRNA-1	MCOS_0000968401-mRNA-1	SerJv2_1581800.1	SprJv2_1022100.1	SSLN_0000037901-mRNA-1	TASK_0000812401-mRNA-1	TsM_000613900
OG0005295	DILT_0000404401-mRNA-1	EgrG_000204800	EmuJ_000204800.1	HDID_0000008901-mRNA-1	HNAJ_0000204001-mRNA-1	TTAC_0001077101-mRNA-1	MCOS_0000017701-mRNA-1	SerJv2_0208500.1	SprJv2_0217600.1	SSLN_0001034601-mRNA-1	TASK_0000397301-mRNA-1	TsM_000648900
OG0005296	DILT_0000404701-mRNA-1	EgrG_000478000	EmuJ_000478000.1	HDID_0001098401-mRNA-1	HNAJ_0000237601-mRNA-1	TTAC_0000896601-mRNA-1	MCOS_0001047501-mRNA-1	SerJv2_0043000.1	SprJv2_0337200.1	SSLN_0001495901-mRNA-1	TASK_0000253001-mRNA-1	TsM_000008400
OG0005297	DILT_0000407201-mRNA-1	EgrG_000887900	EmuJ_000887900.1	HDID_0000764101-mRNA-1	HNAJ_0000099301-mRNA-1	TTAC_0001139301-mRNA-1	MCOS_0000798401-mRNA-1	SerJv2_1119200.1	SprJv2_1086000.1	SSLN_0002007601-mRNA-1	TASK_0000483201-mRNA-1	TsM_000015800
OG0005300	DILT_0000410701-mRNA-1	EgrG_000239800	EmuJ_000239800.1	HDID_0000722501-mRNA-1	HNAJ_0000794401-mRNA-1	TTAC_0000026301-mRNA-1	MCOS_0000027101-mRNA-1	SerJv2_0205700.1	SprJv2_0219900.1	SSLN_0001026201-mRNA-1	TASK_0000695901-mRNA-1	TsM_000894800
OG0005301	DILT_0000412701-mRNA-1	EgrG_000430800	EmuJ_000430800.1	HDID_0000493701-mRNA-1	HNAJ_0001006101-mRNA-1	TTAC_0000036301-mRNA-1	MCOS_0000591001-mRNA-1	SerJv2_2473200.1	SprJv2_0916900.1	SSLN_0000008401-mRNA-1	TASK_0000325301-mRNA-1	TsM_000314000
OG0005303	DILT_0000419401-mRNA-1	EgrG_000801200	EmuJ_000801200.1	HDID_0001014301-mRNA-1	HNAJ_0000785301-mRNA-1	TTAC_0000910401-mRNA-1	MCOS_0000999701-mRNA-1	SerJv2_2530700.1	SprJv2_1251000.1	SSLN_0001787301-mRNA-1	TASK_0000279301-mRNA-1	TsM_000736100
OG0005307	DILT_0000425201-mRNA-1	EgrG_000858600	EmuJ_000858600.1	HDID_0000109701-mRNA-1	HNAJ_0000870301-mRNA-1	TTAC_0000743901-mRNA-1	MCOS_0000601701-mRNA-1	SerJv2_0238500.1	SprJv2_0012200.1	SSLN_0001482601-mRNA-1	TASK_0000391901-mRNA-1	TsM_000055700
OG0005308	DILT_0000428601-mRNA-1	EgrG_001187400	EmuJ_001187400.1	HDID_0000819201-mRNA-1	HNAJ_0000773501-mRNA-1	TTAC_0000153201-mRNA-1	MCOS_0000701101-mRNA-1	SerJv2_1014300.1	SprJv2_0229700.1	SSLN_0000846701-mRNA-1	TASK_0000365301-mRNA-1	TsM_000171000
OG0005309	DILT_0000432701-mRNA-1	EgrG_000773200	EmuJ_000773200.1	HDID_0000779501-mRNA-1	HNAJ_0001060701-mRNA-1	TTAC_0000624701-mRNA-1	MCOS_0000113601-mRNA-1	SerJv2_0235100.1	SprJv2_0810000.1	SSLN_0000947701-mRNA-1	TASK_0000637301-mRNA-1	TsM_000262000
OG0005310	DILT_0000435101-mRNA-1	EgrG_000868800	EmuJ_000868800.1	HDID_0000842701-mRNA-1	HNAJ_0000252701-mRNA-1	TTAC_0000685501-mRNA-1	MCOS_0000083801-mRNA-1	SerJv2_0139700.1	SprJv2_0283500.1	SSLN_0001820201-mRNA-1	TASK_0000424901-mRNA-1	TsM_000193200
OG0005314	DILT_0000453901-mRNA-1	EgrG_000568600	EmuJ_000568600.1	HDID_0000083701-mRNA-1	HNAJ_0000068001-mRNA-1	TTAC_0000048601-mRNA-1	MCOS_0000002101-mRNA-1	SerJv2_0717700.1	SprJv2_1188400.1	SSLN_0000841501-mRNA-1	TASK_0000753401-mRNA-1	TsM_000068100
OG0005317	DILT_0000456201-mRNA-1	EgrG_000604200	EmuJ_000604200.1	HDID_0000736601-mRNA-1	HNAJ_0000985401-mRNA-1	TTAC_0000617901-mRNA-1	MCOS_0000565501-mRNA-1	SerJv2_1233000.1	SprJv2_1429400.1	SSLN_0000797301-mRNA-1	TASK_0000328601-mRNA-1	TsM_000754600
OG0005320	DILT_0000469301-mRNA-1	EgrG_000236400	EmuJ_000236400.1	HDID_0000076901-mRNA-1	HNAJ_0000206901-mRNA-1	TTAC_0000897001-mRNA-1	MCOS_0000582301-mRNA-1	SerJv2_0015200.1	SprJv2_1544800.1	SSLN_0000426401-mRNA-1	TASK_0000474301-mRNA-1	TsM_000019200
OG0005321	DILT_0000476301-mRNA-1	EgrG_000750800	EmuJ_000750800.1	HDID_0000979001-mRNA-1	HNAJ_0000173801-mRNA-1	TTAC_0000049701-mRNA-1	MCOS_0000932701-mRNA-1	SerJv2_1007800.1	SprJv2_0033200.1	SSLN_0000072501-mRNA-1	TASK_0000930601-mRNA-1	TsM_000512100
OG0005327	DILT_0000490501-mRNA-1	EgrG_000303600	EmuJ_000303600.1	HDID_0000463401-mRNA-1	HNAJ_0000378201-mRNA-1	TTAC_0000187201-mRNA-1	MCOS_0000622501-mRNA-1	SerJv2_2262600.1	SprJv2_2251200.1	SSLN_0000550501-mRNA-1	TASK_0000720501-mRNA-1	TsM_000525600
OG0005329	DILT_0000492701-mRNA-1	EgrG_000476200	EmuJ_000476200.1	HDID_0000248601-mRNA-1	HNAJ_0001248101-mRNA-1	TTAC_0000757801-mRNA-1	MCOS_0000335801-mRNA-1	SerJv2_1745800.1	SprJv2_1597800.1	SSLN_0000110501-mRNA-1	TASK_0000670401-mRNA-1	TsM_000924200
OG0005332	DILT_0000498501-mRNA-1	EgrG_000062400	EmuJ_000062400.1	HDID_0000785301-mRNA-1	HNAJ_0001013101-mRNA-1	TTAC_0001093801-mRNA-1	MCOS_0000876501-mRNA-1	SerJv2_1499900.1	SprJv2_0202200.1	SSLN_0000517701-mRNA-1	TASK_0000039201-mRNA-1	TsM_000612400
OG0005338	DILT_0000520601-mRNA-1	EgrG_000908000	EmuJ_000908000.1	HDID_0000088301-mRNA-1	HNAJ_0001147301-mRNA-1	TTAC_0000049401-mRNA-1	MCOS_0000960801-mRNA-1	SerJv2_0577000.1	SprJv2_0367600.1	SSLN_0000479401-mRNA-1	TASK_0000332201-mRNA-1	TsM_000805900
OG0005339	DILT_0000521401-mRNA-1	EgrG_001167300	EmuJ_001167300.1	HDID_0000552801-mRNA-1	HNAJ_0000338801-mRNA-1	TTAC_0000938001-mRNA-1	MCOS_0000934301-mRNA-1	SerJv2_2334300.1	SprJv2_0096900.1	SSLN_0000030901-mRNA-1	TASK_0000852001-mRNA-1	TsM_000851500
OG0005343	DILT_0000534001-mRNA-1	EgrG_000129600	EmuJ_000129600.1	HDID_0000393101-mRNA-1	HNAJ_0000318601-mRNA-1	TTAC_0000201901-mRNA-1	MCOS_0000543301-mRNA-1	SerJv2_0248500.1	SprJv2_1045000.1	SSLN_0001248601-mRNA-1	TASK_0000361001-mRNA-1	TsM_000309300
OG0005345	DILT_0000542101-mRNA-1	EgrG_002042800	EmuJ_000571900.1	HDID_0000089701-mRNA-1	HNAJ_0000054701-mRNA-1	TTAC_0000743201-mRNA-1	MCOS_0000593701-mRNA-1	SerJv2_1320100.1	SprJv2_0008500.1	SSLN_0001108301-mRNA-1	TASK_0000019001-mRNA-1	TsM_000452700
OG0005350	DILT_0000560901-mRNA-1	EgrG_000812600	EmuJ_000812600.1	HDID_0000193101-mRNA-1	HNAJ_0001241201-mRNA-1	TTAC_0000736801-mRNA-1	MCOS_0000530501-mRNA-1	SerJv2_2525400.1	SprJv2_1483000.1	SSLN_0000794501-mRNA-1	TASK_0000561701-mRNA-1	TsM_000641700
OG0005353	DILT_0000566101-mRNA-1	EgrG_000881300	EmuJ_000881300.1	HDID_0000729501-mRNA-1	HNAJ_0000898001-mRNA-1	TTAC_0000091301-mRNA-1	MCOS_0000203801-mRNA-1	SerJv2_0505700.1	SprJv2_1765800.1	SSLN_0000576801-mRNA-1	TASK_0000411001-mRNA-1	TsM_000983700
OG0005354	DILT_0000566401-mRNA-1	EgrG_001114700	EmuJ_001114700.1	HDID_0000434101-mRNA-1	HNAJ_0001324001-mRNA-1	TTAC_0000153501-mRNA-1	MCOS_0000264801-mRNA-1	SerJv2_0598300.1	SprJv2_1280200.1	SSLN_0000390401-mRNA-1	TASK_0000683301-mRNA-1	TsM_000270300
OG0005355	DILT_0000566701-mRNA-1	EgrG_000811400	EmuJ_000811400.1	HDID_0001048001-mRNA-1	HNAJ_0000088001-mRNA-1	TTAC_0000735901-mRNA-1	MCOS_0000339101-mRNA-1	SerJv2_1727000.1	SprJv2_0359100.1	SSLN_0001860001-mRNA-1	TASK_0000562701-mRNA-1	TsM_000864200
OG0005356	DILT_0000569001-mRNA-1	EgrG_000393000	EmuJ_000393000.1	HDID_0000324001-mRNA-1	HNAJ_0001366601-mRNA-1	TTAC_0000766001-mRNA-1	MCOS_0000274801-mRNA-1	SerJv2_1346000.1	SprJv2_0099500.1	SSLN_0001740501-mRNA-1	TASK_0000037201-mRNA-1	TsM_000707000
OG0005358	DILT_0000572301-mRNA-1	EgrG_000981700	EmuJ_000981700.1	HDID_0000916801-mRNA-1	HNAJ_0000500801-mRNA-1	TTAC_0000974601-mRNA-1	MCOS_0000339901-mRNA-1	SerJv2_1085200.1	SprJv2_0727800.1	SSLN_0000940901-mRNA-1	TASK_0000479001-mRNA-1	TsM_000256400
OG0005359	DILT_0000574001-mRNA-1	EgrG_000728700	EmuJ_000728700.1	HDID_0000441401-mRNA-1	HNAJ_0000126901-mRNA-1	TTAC_0000653401-mRNA-1	MCOS_0001014401-mRNA-1	SerJv2_0288000.1	SprJv2_0493200.1	SSLN_0001778601-mRNA-1	TASK_0000806201-mRNA-1	TsM_000246500
OG0005362	DILT_0000577901-mRNA-1	EgrG_000778700	EmuJ_000778700.1	HDID_0000598801-mRNA-1	HNAJ_0000042001-mRNA-1	TTAC_0000732001-mRNA-1	MCOS_0000679701-mRNA-1	SerJv2_1971900.1	SprJv2_1757600.1	SSLN_0000459001-mRNA-1	TASK_0000020501-mRNA-1	TsM_000748400
OG0005363	DILT_0000580301-mRNA-1	EgrG_000107000	EmuJ_000107000.1	HDID_0000847001-mRNA-1	HNAJ_0001009101-mRNA-1	TTAC_0000735201-mRNA-1	MCOS_0000103601-mRNA-1	SerJv2_0571400.1	SprJv2_0597600.1	SSLN_0001290201-mRNA-1	TASK_0000914801-mRNA-1	TsM_000627700
OG0005365	DILT_0000584801-mRNA-1	EgrG_000866100	EmuJ_000866100.1	HDID_0000444501-mRNA-1	HNAJ_0000149701-mRNA-1	TTAC_0000648201-mRNA-1	MCOS_0000985701-mRNA-1	SerJv2_2508000.1	SprJv2_0093800.1	SSLN_0000956301-mRNA-1	TASK_0000523701-mRNA-1	TsM_000274600
OG0005369	DILT_0000589401-mRNA-1	EgrG_000676600	EmuJ_000676600.1	HDID_0000113001-mRNA-1	HNAJ_0000971401-mRNA-1	TTAC_0000656501-mRNA-1	MCOS_0000690501-mRNA-1	SerJv2_2130800.1	SprJv2_0918500.1	SSLN_0000491501-mRNA-1	TASK_0000867801-mRNA-1	TsM_000801900
OG0005371	DILT_0000590701-mRNA-1	EgrG_000896200	EmuJ_000896200.1	HDID_0000261501-mRNA-1	HNAJ_0000959401-mRNA-1	TTAC_0001114101-mRNA-1	MCOS_0000076301-mRNA-1	SerJv2_1016600.1	SprJv2_0279800.1	SSLN_0001688301-mRNA-1	TASK_0000500901-mRNA-1	TsM_000111200
OG0005372	DILT_0000590801-mRNA-1	EgrG_000988000	EmuJ_000988000.1	HDID_0000557301-mRNA-1	HNAJ_0000085901-mRNA-1	TTAC_0000266901-mRNA-1	MCOS_0000978101-mRNA-1	SerJv2_2422800.1	SprJv2_0330200.1	SSLN_0000229901-mRNA-1	TASK_0000695101-mRNA-1	TsM_000057900
OG0005373	DILT_0000598601-mRNA-1	EgrG_000926800	EmuJ_000926800.1	HDID_0000703401-mRNA-1	HNAJ_0001152801-mRNA-1	TTAC_0000760201-mRNA-1	MCOS_0000307101-mRNA-1	SerJv2_1753100.1	SprJv2_1452600.1	SSLN_0001804701-mRNA-1	TASK_0000620101-mRNA-1	TsM_000574900
OG0005375	DILT_0000607701-mRNA-1	EgrG_000614400	EmuJ_000614400.1	HDID_0000880801-mRNA-1	HNAJ_0000262901-mRNA-1	TTAC_0000628701-mRNA-1	MCOS_0000713501-mRNA-1	SerJv2_1057900.1	SprJv2_1665400.1	SSLN_0000042901-mRNA-1	TASK_0000866001-mRNA-1	TsM_000484400
OG0005377	DILT_0000609601-mRNA-1	EgrG_000463400	EmuJ_000463400.1	HDID_0000313301-mRNA-1	HNAJ_0000330801-mRNA-1	TTAC_0000756001-mRNA-1	MCOS_0000237301-mRNA-1	SerJv2_0049900.1	SprJv2_1675000.1	SSLN_0000348701-mRNA-1	TASK_0000138101-mRNA-1	TsM_000089200
OG0005379	DILT_0000611201-mRNA-1	EgrG_000395500	EmuJ_000395500.1	HDID_0000029901-mRNA-1	HNAJ_0001104501-mRNA-1	TTAC_0000979901-mRNA-1	MCOS_0000216201-mRNA-1	SerJv2_1635000.1	SprJv2_1063500.1	SSLN_0001516801-mRNA-1	TASK_0000909601-mRNA-1	TsM_000790000
OG0005381	DILT_0000615601-mRNA-1	EgrG_000569300	EmuJ_000569300.1	HDID_0000047101-mRNA-1	HNAJ_0000205201-mRNA-1	TTAC_0000203801-mRNA-1	MCOS_0000551501-mRNA-1	SerJv2_2459300.1	SprJv2_1436100.1	SSLN_0000366101-mRNA-1	TASK_0000649901-mRNA-1	TsM_000830600
OG0005385	DILT_0000620701-mRNA-1	EgrG_000634500	EmuJ_000634500.1	HDID_0000944501-mRNA-1	HNAJ_0000823001-mRNA-1	TTAC_0000672501-mRNA-1	MCOS_0000186901-mRNA-1	SerJv2_2439700.1	SprJv2_0580100.1	SSLN_0001203901-mRNA-1	TASK_0000333101-mRNA-1	TsM_000354300
OG0005386	DILT_0000622501-mRNA-1	EgrG_000741000	EmuJ_000741000.1	HDID_0000161601-mRNA-1	HNAJ_0000960101-mRNA-1	TTAC_0000082401-mRNA-1	MCOS_0001006601-mRNA-1	SerJv2_0634800.1	SprJv2_0409200.1	SSLN_0000035601-mRNA-1	TASK_0000710401-mRNA-1	TsM_000689800
OG0005389	DILT_0000632701-mRNA-1	EgrG_000863400	EmuJ_000863400.1	HDID_0000034901-mRNA-1	HNAJ_0000889301-mRNA-1	TTAC_0000646001-mRNA-1	MCOS_0000580001-mRNA-1	SerJv2_2337700.1	SprJv2_1653800.1	SSLN_0000216801-mRNA-1	TASK_0000458201-mRNA-1	TsM_001218500
OG0005390	DILT_0000633601-mRNA-1	EgrG_001117100	EmuJ_001117100.1	HDID_0000273401-mRNA-1	HNAJ_0000941501-mRNA-1	TTAC_0000747001-mRNA-1	MCOS_0000737501-mRNA-1	SerJv2_2722400.1	SprJv2_2084600.1	SSLN_0001209801-mRNA-1	TASK_0000431701-mRNA-1	TsM_001165500
OG0005394	DILT_0000640501-mRNA-1	EgrG_000847300	EmuJ_000847300.1	HDID_0000438201-mRNA-1	HNAJ_0000789201-mRNA-1	TTAC_0000754001-mRNA-1	MCOS_0000942301-mRNA-1	SerJv2_0872300.1	SprJv2_1651200.1	SSLN_0000130701-mRNA-1	TASK_0000010701-mRNA-1	TsM_000888500
OG0005395	DILT_0000640801-mRNA-1	EgrG_000830400	EmuJ_000830400.1	HDID_0000286201-mRNA-1	HNAJ_0000317501-mRNA-1	TTAC_0000330701-mRNA-1	MCOS_0000351001-mRNA-1	SerJv2_0921700.1	SprJv2_1555400.1	SSLN_0001355901-mRNA-1	TASK_0000505901-mRNA-1	TsM_000918600
OG0005397	DILT_0000643201-mRNA-1	EgrG_000256100	EmuJ_000256100.1	HDID_0000491301-mRNA-1	HNAJ_0000882501-mRNA-1	TTAC_0000000301-mRNA-1	MCOS_0000818401-mRNA-1	SerJv2_0079000.1	SprJv2_1383000.1	SSLN_0001716801-mRNA-1	TASK_0000380001-mRNA-1	TsM_000680500
OG0005398	DILT_0000649001-mRNA-1	EgrG_000245000	EmuJ_002135400.1	HDID_0000064201-mRNA-1	HNAJ_0000722201-mRNA-1	TTAC_0001118301-mRNA-1	MCOS_0000796101-mRNA-1	SerJv2_0802300.1	SprJv2_0739800.1	SSLN_0001442001-mRNA-1	TASK_0000733801-mRNA-1	TsM_000538800
OG0005399	DILT_0000651501-mRNA-1	EgrG_000230600	EmuJ_000230600.1	HDID_0000698201-mRNA-1	HNAJ_0000069201-mRNA-1	TTAC_0000820501-mRNA-1	MCOS_0000011701-mRNA-1	SerJv2_1179900.1	SprJv2_1021900.1	SSLN_0001662501-mRNA-1	TASK_0001008301-mRNA-1	TsM_000840800
OG0005400	DILT_0000656801-mRNA-1	EgrG_000655100	EmuJ_000655100.1	HDID_0001003801-mRNA-1	HNAJ_0000190801-mRNA-1	TTAC_0000742601-mRNA-1	MCOS_0000039501-mRNA-1	SerJv2_1151600.1	SprJv2_0128300.1	SSLN_0000740601-mRNA-1	TASK_0000612201-mRNA-1	TsM_000312800
OG0005402	DILT_0000673101-mRNA-1	EgrG_000604700	EmuJ_000604700.1	HDID_0000736201-mRNA-1	HNAJ_0000837201-mRNA-1	TTAC_0000617501-mRNA-1	MCOS_0000565101-mRNA-1	SerJv2_1077000.1	SprJv2_0922700.1	SSLN_0001832901-mRNA-1	TASK_0000329001-mRNA-1	TsM_000156100
OG0005403	DILT_0000673201-mRNA-1	EgrG_001015500	EmuJ_001015500.1	HDID_0000190301-mRNA-1	HNAJ_0000836001-mRNA-1	TTAC_0000393201-mRNA-1	MCOS_0000016601-mRNA-1	SerJv2_2651200.1	SprJv2_0853700.1	SSLN_0001629101-mRNA-1	TASK_0000183401-mRNA-1	TsM_000197600
OG0005404	DILT_0000676001-mRNA-1	EgrG_000881400	EmuJ_000881400.1	HDID_0000729401-mRNA-1	HNAJ_0000897901-mRNA-1	TTAC_0000091201-mRNA-1	MCOS_0000203901-mRNA-1	SerJv2_0503000.1	SprJv2_0980300.1	SSLN_0000643101-mRNA-1	TASK_0000410901-mRNA-1	TsM_000983600
OG0005411	DILT_0000701201-mRNA-1	EgrG_000074100	EmuJ_000074100.1	HDID_0000036201-mRNA-1	HNAJ_0000078201-mRNA-1	TTAC_0000491201-mRNA-1	MCOS_0000945101-mRNA-1	SerJv2_2674800.1	SprJv2_1414200.1	SSLN_0001260401-mRNA-1	TASK_0000052501-mRNA-1	TsM_000451100
OG0005412	DILT_0000707301-mRNA-1	EgrG_000612000	EmuJ_000612000.1	HDID_0000265201-mRNA-1	HNAJ_0001312201-mRNA-1	TTAC_0000627101-mRNA-1	MCOS_0000007201-mRNA-1	SerJv2_0506900.1	SprJv2_1418900.1	SSLN_0000741201-mRNA-1	TASK_0000546401-mRNA-1	TsM_000069000
OG0005413	DILT_0000709901-mRNA-1	EgrG_000214200	EmuJ_000214200.1	HDID_0000454301-mRNA-1	HNAJ_0001134101-mRNA-1	TTAC_0000917001-mRNA-1	MCOS_0000545801-mRNA-1	SerJv2_0250700.1	SprJv2_1047400.1	SSLN_0001892001-mRNA-1	TASK_0000732501-mRNA-1	TsM_000826800
OG0005416	DILT_0000713801-mRNA-1	EgrG_000714800	EmuJ_000714800.1	HDID_0000316001-mRNA-1	HNAJ_0000133501-mRNA-1	TTAC_0000608701-mRNA-1	MCOS_0000095001-mRNA-1	SerJv2_1023800.1	SprJv2_0252600.1	SSLN_0001874801-mRNA-1	TASK_0000645001-mRNA-1	TsM_000695100
OG0005417	DILT_0000718301-mRNA-1	EgrG_000620600	EmuJ_000620600.1	HDID_0000874401-mRNA-1	HNAJ_0000592801-mRNA-1	TTAC_0000009601-mRNA-1	MCOS_0000540001-mRNA-1	SerJv2_0623800.1	SprJv2_0132400.1	SSLN_0000318901-mRNA-1	TASK_0000421701-mRNA-1	TsM_000524000
OG0005420	DILT_0000722501-mRNA-1	EgrG_000450600	EmuJ_000450600.1	HDID_0001059901-mRNA-1	HNAJ_0000996501-mRNA-1	TTAC_0000264801-mRNA-1	MCOS_0000912501-mRNA-1	SerJv2_0658500.1	SprJv2_1700900.1	SSLN_0001369101-mRNA-1	TASK_0000338501-mRNA-1	TsM_000505700
OG0005422	DILT_0000728401-mRNA-1	EgrG_000859100	EmuJ_000859100.1	HDID_0000110101-mRNA-1	HNAJ_0000028701-mRNA-1	TTAC_0000743401-mRNA-1	MCOS_0000601201-mRNA-1	SerJv2_2319000.1	SprJv2_1650700.1	SSLN_0000894401-mRNA-1	TASK_0000391501-mRNA-1	TsM_001088000
OG0005425	DILT_0000731201-mRNA-1	EgrG_002024800	EmuJ_000065300.1	HDID_0001032901-mRNA-1	HNAJ_0001262501-mRNA-1	TTAC_0000892201-mRNA-1	MCOS_0000171101-mRNA-1	SerJv2_1080100.1	SprJv2_0587300.1	SSLN_0001204201-mRNA-1	TASK_0000222801-mRNA-1	TsM_001192400
OG0005426	DILT_0000740601-mRNA-1	EgrG_000229500	EmuJ_000229500.1	HDID_0000698101-mRNA-1	HNAJ_0000069101-mRNA-1	TTAC_0000034101-mRNA-1	MCOS_0000146701-mRNA-1	SerJv2_2296100.1	SprJv2_0026700.1	SSLN_0001272001-mRNA-1	TASK_0000723601-mRNA-1	TsM_000399500
OG0005427	DILT_0000742201-mRNA-1	EgrG_000044900	EmuJ_000044900.1	HDID_0000035401-mRNA-1	HNAJ_0000535301-mRNA-1	TTAC_0000285501-mRNA-1	MCOS_0000792801-mRNA-1	SerJv2_2147400.1	SprJv2_1096000.1	SSLN_0000628701-mRNA-1	TASK_0000536901-mRNA-1	TsM_000472900
OG0005430	DILT_0000753601-mRNA-1	EgrG_000077100	EmuJ_000077100.1	HDID_0000917301-mRNA-1	HNAJ_0000031701-mRNA-1	TTAC_0000158101-mRNA-1	MCOS_0000094001-mRNA-1	SerJv2_2665800.1	SprJv2_1651800.1	SSLN_0001621701-mRNA-1	TASK_0000942101-mRNA-1	TsM_001047600
OG0005432	DILT_0000757601-mRNA-1	EgrG_000106600	EmuJ_000106600.1	HDID_0000074101-mRNA-1	HNAJ_0000289701-mRNA-1	TTAC_0000045201-mRNA-1	MCOS_0000125801-mRNA-1	SerJv2_0134900.1	SprJv2_0542200.1	SSLN_0000985401-mRNA-1	TASK_0000662201-mRNA-1	TsM_001004000
OG0005433	DILT_0000769301-mRNA-1	EgrG_000242700	EmuJ_000242700.1	HDID_0000033601-mRNA-1	HNAJ_0001029101-mRNA-1	TTAC_0000114201-mRNA-1	MCOS_0000086701-mRNA-1	SerJv2_0575700.1	SprJv2_0068000.1	SSLN_0001377301-mRNA-1	TASK_0000486101-mRNA-1	TsM_000151400
OG0005435	DILT_0000773201-mRNA-1	EgrG_000809800	EmuJ_000809800.1	HDID_0000375101-mRNA-1	HNAJ_0000872601-mRNA-1	TTAC_0000813001-mRNA-1	MCOS_0000828501-mRNA-1	SerJv2_1952100.1	SprJv2_0247800.1	SSLN_0000676301-mRNA-1	TASK_0000520401-mRNA-1	TsM_000763200
OG0005437	DILT_0000781901-mRNA-1	EgrG_001146700	EmuJ_001146700.1	HDID_0000321801-mRNA-1	HNAJ_0000277301-mRNA-1	TTAC_0000635101-mRNA-1	MCOS_0000705401-mRNA-1	SerJv2_0595200.1	SprJv2_1283800.1	SSLN_0000852301-mRNA-1	TASK_0000631201-mRNA-1	TsM_000397500
OG0005438	DILT_0000782601-mRNA-1	EgrG_000989000	EmuJ_000989000.1	HDID_0000218301-mRNA-1	HNAJ_0001338201-mRNA-1	TTAC_0000908501-mRNA-1	MCOS_0000654901-mRNA-1	SerJv2_2325200.1	SprJv2_1479200.1	SSLN_0000005101-mRNA-1	TASK_0000194001-mRNA-1	TsM_000567900
OG0005439	DILT_0000788901-mRNA-1	EgrG_000786200	EmuJ_000786200.1	HDID_0000272501-mRNA-1	HNAJ_0000974101-mRNA-1	TTAC_0000887001-mRNA-1	MCOS_0000350501-mRNA-1	SerJv2_2412100.1	SprJv2_0322200.1	SSLN_0001096101-mRNA-1	TASK_0000025301-mRNA-1	TsM_000488400
OG0005442	DILT_0000793001-mRNA-1	EgrG_000576000	EmuJ_000576000.1	HDID_0000365701-mRNA-1	HNAJ_0000004701-mRNA-1	TTAC_0000168601-mRNA-1	MCOS_0000173801-mRNA-1	SerJv2_1191500.1	SprJv2_0074800.1	SSLN_0000382501-mRNA-1	TASK_0000764001-mRNA-1	TsM_001017600
OG0005444	DILT_0000801201-mRNA-1	EgrG_001070150	EmuJ_001070150.1	HDID_0000628101-mRNA-1	HNAJ_0001328601-mRNA-1	TTAC_0000680201-mRNA-1	MCOS_0000408101-mRNA-1	SerJv2_0397000.1	SprJv2_1385600.1	SSLN_0000629501-mRNA-1	TASK_0000886201-mRNA-1	TsM_000465100
OG0005445	DILT_0000802301-mRNA-1	EgrG_000678000	EmuJ_000678000.1	HDID_0000934601-mRNA-1	HNAJ_0001112201-mRNA-1	TTAC_0000657801-mRNA-1	MCOS_0000837001-mRNA-1	SerJv2_2551200.1	SprJv2_0879400.1	SSLN_0001954701-mRNA-1	TASK_0000236401-mRNA-1	TsM_000073100
OG0005446	DILT_0000804001-mRNA-1	EgrG_000143600	EmuJ_000140900.1	HDID_0001043701-mRNA-1	HNAJ_0000917801-mRNA-1	TTAC_0000675901-mRNA-1	MCOS_0000562401-mRNA-1	SerJv2_1300100.1	SprJv2_1029300.1	SSLN_0001885001-mRNA-1	TASK_0000341301-mRNA-1	TsM_000783200
OG0005448	DILT_0000810401-mRNA-1	EgrG_000867900	EmuJ_000867900.1	HDID_0000901601-mRNA-1	HNAJ_0000785001-mRNA-1	TTAC_0000685001-mRNA-1	MCOS_0000660501-mRNA-1	SerJv2_2761200.1	SprJv2_0022200.1	SSLN_0000238601-mRNA-1	TASK_0000525001-mRNA-1	TsM_000932300
OG0005449	DILT_0000813901-mRNA-1	EgrG_001033400	EmuJ_001033400.1	HDID_0000549801-mRNA-1	HNAJ_0000342101-mRNA-1	TTAC_0000858601-mRNA-1	MCOS_0000238201-mRNA-1	SerJv2_0596700.1	SprJv2_1281900.1	SSLN_0001515701-mRNA-1	TASK_0000449301-mRNA-1	TsM_000591900
OG0005450	DILT_0000814501-mRNA-1	EgrG_000674800	EmuJ_000674800.1	HDID_0001035401-mRNA-1	HNAJ_0001146701-mRNA-1	TTAC_0000911701-mRNA-1	MCOS_0000180801-mRNA-1	SerJv2_2508800.1	SprJv2_0194800.1	SSLN_0001568601-mRNA-1	TASK_0000804701-mRNA-1	TsM_000274000
OG0005451	DILT_0000817001-mRNA-1	EgrG_000421550	EmuJ_000421550.1	HDID_0000907801-mRNA-1	HNAJ_0000270901-mRNA-1	TTAC_0000758901-mRNA-1	MCOS_0000875501-mRNA-1	SerJv2_0038200.1	SprJv2_1003400.1	SSLN_0000078701-mRNA-1	TASK_0000404001-mRNA-1	TsM_000008700
OG0005452	DILT_0000817601-mRNA-1	EgrG_000742700	EmuJ_000742700.1	HDID_0000883201-mRNA-1	HNAJ_0001179101-mRNA-1	TTAC_0000779101-mRNA-1	MCOS_0000902801-mRNA-1	SerJv2_0757200.1	SprJv2_0085100.1	SSLN_0001685901-mRNA-1	TASK_0000946201-mRNA-1	TsM_000992600
OG0005454	DILT_0000825601-mRNA-1	EgrG_000453100	EmuJ_000453100.1	HDID_0000836101-mRNA-1	HNAJ_0000919101-mRNA-1	TTAC_0000002401-mRNA-1	MCOS_0000466901-mRNA-1	SerJv2_1640400.1	SprJv2_0303700.1	SSLN_0000512301-mRNA-1	TASK_0000125501-mRNA-1	TsM_000379000
OG0005456	DILT_0000837601-mRNA-1	EgrG_000110000	EmuJ_000109900.1	HDID_0000789301-mRNA-1	HNAJ_0000170701-mRNA-1	TTAC_0000174601-mRNA-1	MCOS_0000062501-mRNA-1	SerJv2_0659900.1	SprJv2_1978500.1	SSLN_0001370601-mRNA-1	TASK_0000726601-mRNA-1	TsM_001153700
OG0005461	DILT_0000859101-mRNA-1	EgrG_000835000	EmuJ_000835000.1	HDID_0000101201-mRNA-1	HNAJ_0000867101-mRNA-1	TTAC_0000170301-mRNA-1	MCOS_0000666401-mRNA-1	SerJv2_2555500.1	SprJv2_0812400.1	SSLN_0000884401-mRNA-1	TASK_0000345101-mRNA-1	TsM_001196200
OG0005462	DILT_0000861801-mRNA-1	EgrG_000480300	EmuJ_000480300.1	HDID_0000959201-mRNA-1	HNAJ_0000432801-mRNA-1	TTAC_0001127301-mRNA-1	MCOS_0000281401-mRNA-1	SerJv2_0346200.1	SprJv2_0571700.1	SSLN_0001470801-mRNA-1	TASK_0000671701-mRNA-1	TsM_000920100
OG0005467	DILT_0000868801-mRNA-1	EgrG_001033200	EmuJ_001033200.1	HDID_0000552101-mRNA-1	HNAJ_0000534901-mRNA-1	TTAC_0000858801-mRNA-1	MCOS_0000237801-mRNA-1	SerJv2_0596500.1	SprJv2_1282100.1	SSLN_0001515501-mRNA-1	TASK_0000449401-mRNA-1	TsM_001100000
OG0005468	DILT_0000872001-mRNA-1	EgrG_001165700	EmuJ_001165700.1	HDID_0000165601-mRNA-1	HNAJ_0000203101-mRNA-1	TTAC_0000881701-mRNA-1	MCOS_0000535601-mRNA-1	SerJv2_1192300.1	SprJv2_0075600.1	SSLN_0000257701-mRNA-1	TASK_0000789501-mRNA-1	TsM_000724600
OG0005470	DILT_0000877501-mRNA-1	EgrG_000576700	EmuJ_000576700.1	HDID_0000192201-mRNA-1	HNAJ_0001116701-mRNA-1	TTAC_0000161901-mRNA-1	MCOS_0000221401-mRNA-1	SerJv2_2381500.1	SprJv2_0672400.1	SSLN_0000735801-mRNA-1	TASK_0000182201-mRNA-1	TsM_000034600
OG0005473	DILT_0000885401-mRNA-1	EgrG_000711900	EmuJ_000711900.1	HDID_0000212201-mRNA-1	HNAJ_0000449201-mRNA-1	TTAC_0000606701-mRNA-1	MCOS_0000264401-mRNA-1	SerJv2_1646800.1	SprJv2_0826200.1	SSLN_0000373101-mRNA-1	TASK_0000764301-mRNA-1	TsM_000333700
OG0005475	DILT_0000897701-mRNA-1	EgrG_001087500	EmuJ_001087500.1	HDID_0000241601-mRNA-1	HNAJ_0000289401-mRNA-1	TTAC_0000019601-mRNA-1	MCOS_0000809701-mRNA-1	SerJv2_0006600.1	SprJv2_0423800.1	SSLN_0000667001-mRNA-1	TASK_0000716501-mRNA-1	TsM_001209100
OG0005476	DILT_0000905001-mRNA-1	EgrG_000625400	EmuJ_000625400.1	HDID_0000522701-mRNA-1	HNAJ_0000955701-mRNA-1	TTAC_0000696701-mRNA-1	MCOS_0000032601-mRNA-1	SerJv2_0149400.1	SprJv2_0760900.1	SSLN_0001282301-mRNA-1	TASK_0000099501-mRNA-1	TsM_000619300
OG0005477	DILT_0000905701-mRNA-1	EgrG_001075200	EmuJ_001075200.1	HDID_0000052001-mRNA-1	HNAJ_0001222101-mRNA-1	TTAC_0000008501-mRNA-1	MCOS_0000446801-mRNA-1	SerJv2_1858100.1	SprJv2_0955200.1	SSLN_0000551701-mRNA-1	TASK_0000982401-mRNA-1	TsM_000715300
OG0005478	DILT_0000905801-mRNA-1	EgrG_000121700	EmuJ_000121700.1	HDID_0001062501-mRNA-1	HNAJ_0000888901-mRNA-1	TTAC_0001047601-mRNA-1	MCOS_0000223301-mRNA-1	SerJv2_0970500.1	SprJv2_1872300.1	SSLN_0000395401-mRNA-1	TASK_0000849401-mRNA-1	TsM_000424100
OG0005482	DILT_0000926101-mRNA-1	EgrG_000341800	EmuJ_000341800.1	HDID_0000042001-mRNA-1	HNAJ_0000249501-mRNA-1	TTAC_0000209101-mRNA-1	MCOS_0000817201-mRNA-1	SerJv2_0750400.1	SprJv2_1523600.1	SSLN_0000739601-mRNA-1	TASK_0000630801-mRNA-1	TsM_000149500
OG0005490	DILT_0000952401-mRNA-1	EgrG_000237250	EmuJ_000237250.1	HDID_0000857801-mRNA-1	HNAJ_0000179101-mRNA-1	TTAC_0000265401-mRNA-1	MCOS_0000583101-mRNA-1	SerJv2_1457900.1	SprJv2_0692800.1	SSLN_0001410701-mRNA-1	TASK_0000881901-mRNA-1	TsM_000749700
OG0005494	DILT_0000966701-mRNA-1	EgrG_000672500	EmuJ_000672500.1	HDID_0000320001-mRNA-1	HNAJ_0000986101-mRNA-1	TTAC_0000295501-mRNA-1	MCOS_0000741001-mRNA-1	SerJv2_0508300.1	SprJv2_0568700.1	SSLN_0000565601-mRNA-1	TASK_0000953501-mRNA-1	TsM_000509700
OG0005500	DILT_0000979901-mRNA-1	EgrG_001056400	EmuJ_001056400.1	HDID_0000432401-mRNA-1	HNAJ_0001325701-mRNA-1	TTAC_0000698901-mRNA-1	MCOS_0000802401-mRNA-1	SerJv2_0992700.1	SprJv2_0792700.1	SSLN_0000680801-mRNA-1	TASK_0000530601-mRNA-1	TsM_000253500
OG0005503	DILT_0000988401-mRNA-1	EgrG_000465500	EmuJ_000465500.1	HDID_0000027701-mRNA-1	HNAJ_0000876701-mRNA-1	TTAC_0000177701-mRNA-1	MCOS_0000268701-mRNA-1	SerJv2_2741400.1	SprJv2_0384900.1	SSLN_0000575301-mRNA-1	TASK_0000626301-mRNA-1	TsM_000881900
OG0005504	DILT_0000992001-mRNA-1	EgrG_000086700	EmuJ_000086700.1	HDID_0000067901-mRNA-1	HNAJ_0001092101-mRNA-1	TTAC_0000649101-mRNA-1	MCOS_0000922401-mRNA-1	SerJv2_1874600.1	SprJv2_1402700.1	SSLN_0001662701-mRNA-1	TASK_0000765001-mRNA-1	TsM_001138600
OG0005509	DILT_0001011101-mRNA-1	EgrG_000896600	EmuJ_000896600.1	HDID_0000109601-mRNA-1	HNAJ_0000794001-mRNA-1	TTAC_0000525801-mRNA-1	MCOS_0000076601-mRNA-1	SerJv2_1815500.1	SprJv2_1517500.1	SSLN_0001027301-mRNA-1	TASK_0000500601-mRNA-1	TsM_000942500
OG0005512	DILT_0001012301-mRNA-1	EgrG_000851100	EmuJ_000851100.1	HDID_0000012901-mRNA-1	HNAJ_0000322901-mRNA-1	TTAC_0000745301-mRNA-1	MCOS_0000145601-mRNA-1	SerJv2_0186900.1	SprJv2_1744200.1	SSLN_0000940701-mRNA-1	TASK_0000782201-mRNA-1	TsM_001063200
OG0005513	DILT_0001016201-mRNA-1	EgrG_000844700	EmuJ_000844700.1	HDID_0000451501-mRNA-1	HNAJ_0000809401-mRNA-1	TTAC_0000137201-mRNA-1	MCOS_0000752301-mRNA-1	SerJv2_2784000.1	SprJv2_0811500.1	SSLN_0001560101-mRNA-1	TASK_0000949401-mRNA-1	TsM_000448900
OG0005514	DILT_0001017701-mRNA-1	EgrG_001165900	EmuJ_001165900.1	HDID_0000874501-mRNA-1	HNAJ_0000736601-mRNA-1	TTAC_0000881501-mRNA-1	MCOS_0000535401-mRNA-1	SerJv2_0255900.1	SprJv2_0349900.1	SSLN_0000438501-mRNA-1	TASK_0000789301-mRNA-1	TsM_000834300
OG0005516	DILT_0001024601-mRNA-1	EgrG_000687700	EmuJ_000687700.1	HDID_0000224101-mRNA-1	HNAJ_0000728101-mRNA-1	TTAC_0000314701-mRNA-1	MCOS_0000050501-mRNA-1	SerJv2_1334700.1	SprJv2_0549800.1	SSLN_0000005901-mRNA-1	TASK_0000539901-mRNA-1	TsM_000815800
OG0005518	DILT_0001037201-mRNA-1	EgrG_000231400	EmuJ_000231400.1	HDID_0000098101-mRNA-1	HNAJ_0001129201-mRNA-1	TTAC_0000220201-mRNA-1	MCOS_0000698301-mRNA-1	SerJv2_0000600.1	SprJv2_0277400.1	SSLN_0001868901-mRNA-1	TASK_0000957501-mRNA-1	TsM_000568900
OG0005519	DILT_0001040601-mRNA-1	EgrG_000891800	EmuJ_000891800.1	HDID_0000647701-mRNA-1	HNAJ_0000743801-mRNA-1	TTAC_0000052601-mRNA-1	MCOS_0000990401-mRNA-1	SerJv2_0354600.1	SprJv2_1546800.1	SSLN_0001651201-mRNA-1	TASK_0000855301-mRNA-1	TsM_000652600
OG0005520	DILT_0001042601-mRNA-1	EgrG_000452200	EmuJ_000452200.1	HDID_0000404801-mRNA-1	HNAJ_0000451601-mRNA-1	TTAC_0000003201-mRNA-1	MCOS_0000717501-mRNA-1	SerJv2_2407800.1	SprJv2_0307300.1	SSLN_0000020001-mRNA-1	TASK_0000638301-mRNA-1	TsM_000828900
OG0005522	DILT_0001067901-mRNA-1	EgrG_001043100	EmuJ_001043100.1	HDID_0000972401-mRNA-1	HNAJ_0000762001-mRNA-1	TTAC_0000703901-mRNA-1	MCOS_0000015301-mRNA-1	SerJv2_1140200.1	SprJv2_2140300.1	SSLN_0000475801-mRNA-1	TASK_0000178401-mRNA-1	TsM_000796500
OG0005523	DILT_0001068101-mRNA-1	EgrG_000769800	EmuJ_000769800.1	HDID_0000799501-mRNA-1	HNAJ_0000771801-mRNA-1	TTAC_0000692601-mRNA-1	MCOS_0000118701-mRNA-1	SerJv2_1243000.1	SprJv2_0038600.1	SSLN_0001093001-mRNA-1	TASK_0000519301-mRNA-1	TsM_000947600
OG0005525	DILT_0001069201-mRNA-1	EgrG_000744900	EmuJ_000744900.1	HDID_0000756101-mRNA-1	HNAJ_0000808801-mRNA-1	TTAC_0000152401-mRNA-1	MCOS_0000346301-mRNA-1	SerJv2_0709900.1	SprJv2_0813000.1	SSLN_0000422901-mRNA-1	TASK_0000776201-mRNA-1	TsM_001152600
OG0005526	DILT_0001069701-mRNA-1	EgrG_000259800	EmuJ_000259800.1	HDID_0000324201-mRNA-1	HNAJ_0000007501-mRNA-1	TTAC_0000789501-mRNA-1	MCOS_0000669701-mRNA-1	SerJv2_1236600.1	SprJv2_1340400.1	SSLN_0001576001-mRNA-1	TASK_0000802601-mRNA-1	TsM_000773900
OG0005534	DILT_0001105001-mRNA-1	EgrG_000074200	EmuJ_000074200.1	HDID_0000500801-mRNA-1	HNAJ_0000777801-mRNA-1	TTAC_0000143801-mRNA-1	MCOS_0000945201-mRNA-1	SerJv2_1785900.1	SprJv2_0385900.1	SSLN_0001475201-mRNA-1	TASK_0000052601-mRNA-1	TsM_000451200
OG0005538	DILT_0001117301-mRNA-1	EgrG_000202800	EmuJ_000202800.1	HDID_0000982701-mRNA-1	HNAJ_0000647701-mRNA-1	TTAC_0000966001-mRNA-1	MCOS_0000026201-mRNA-1	SerJv2_0124200.1	SprJv2_0427400.1	SSLN_0001913901-mRNA-1	TASK_0000398601-mRNA-1	TsM_000649600
OG0005540	DILT_0001123901-mRNA-1	EgrG_000246100	EmuJ_000246100.1	HDID_0000451001-mRNA-1	HNAJ_0000493301-mRNA-1	TTAC_0000133601-mRNA-1	MCOS_0000993501-mRNA-1	SerJv2_0744000.1	SprJv2_0496700.1	SSLN_0000782701-mRNA-1	TASK_0000943901-mRNA-1	TsM_000707400
OG0005541	DILT_0001130401-mRNA-1	EgrG_000066600	EmuJ_000066600.1	HDID_0000392301-mRNA-1	HNAJ_0001114701-mRNA-1	TTAC_0000869401-mRNA-1	MCOS_0000805801-mRNA-1	SerJv2_1915700.1	SprJv2_0382000.1	SSLN_0000768501-mRNA-1	TASK_0000116901-mRNA-1	TsM_000821700
OG0005542	DILT_0001131001-mRNA-1	EgrG_000174600	EmuJ_000174600.1	HDID_0000760801-mRNA-1	HNAJ_0000938101-mRNA-1	TTAC_0000813101-mRNA-1	MCOS_0000114301-mRNA-1	SerJv2_1501600.1	SprJv2_0707800.1	SSLN_0001309001-mRNA-1	TASK_0000805301-mRNA-1	TsM_000624900
OG0005543	DILT_0001131501-mRNA-1	EgrG_000855700	EmuJ_000855700.1	HDID_0000937601-mRNA-1	HNAJ_0000273401-mRNA-1	TTAC_0000752401-mRNA-1	MCOS_0000254801-mRNA-1	SerJv2_0577500.1	SprJv2_0368100.1	SSLN_0000835501-mRNA-1	TASK_0000529301-mRNA-1	TsM_000904600
OG0005546	DILT_0001142301-mRNA-1	EgrG_001012100	EmuJ_001012100.1	HDID_0000458501-mRNA-1	HNAJ_0000982501-mRNA-1	TTAC_0000047101-mRNA-1	MCOS_0000611701-mRNA-1	SerJv2_1649900.1	SprJv2_0183300.1	SSLN_0001313401-mRNA-1	TASK_0000438001-mRNA-1	TsM_001061900
OG0005547	DILT_0001143801-mRNA-1	EgrG_000665000	EmuJ_000665000.1	HDID_0000903501-mRNA-1	HNAJ_0000137001-mRNA-1	TTAC_0000957501-mRNA-1	MCOS_0000034901-mRNA-1	SerJv2_1326900.1	SprJv2_2282500.1	SSLN_0001562501-mRNA-1	TASK_0000747801-mRNA-1	TsM_001219200
OG0005548	DILT_0001146201-mRNA-1	EgrG_000965700	EmuJ_000965700.1	HDID_0000837301-mRNA-1	HNAJ_0000583701-mRNA-1	TTAC_0000262601-mRNA-1	MCOS_0000949601-mRNA-1	SerJv2_0729100.1	SprJv2_1222600.1	SSLN_0001056101-mRNA-1	TASK_0000058801-mRNA-1	TsM_000828500
OG0005550	DILT_0001148901-mRNA-1	EgrG_000694900	EmuJ_000694900.1	HDID_0000008001-mRNA-1	HNAJ_0000768001-mRNA-1	TTAC_0000695301-mRNA-1	MCOS_0000355501-mRNA-1	SerJv2_0862400.1	SprJv2_1318100.1	SSLN_0000839501-mRNA-1	TASK_0000385401-mRNA-1	TsM_000476400
OG0005553	DILT_0001158401-mRNA-1	EgrG_000622900	EmuJ_000622900.1	HDID_0000306401-mRNA-1	HNAJ_0001117001-mRNA-1	TTAC_0000890901-mRNA-1	MCOS_0000408801-mRNA-1	SerJv2_0610500.1	SprJv2_1392800.1	SSLN_0001150401-mRNA-1	TASK_0000420101-mRNA-1	TsM_000560800
OG0005554	DILT_0001159101-mRNA-1	EgrG_001057100	EmuJ_001057100.1	HDID_0000881501-mRNA-1	HNAJ_0000802601-mRNA-1	TTAC_0000698201-mRNA-1	MCOS_0000641001-mRNA-1	SerJv2_1426000.1	SprJv2_0148400.1	SSLN_0000685901-mRNA-1	TASK_0000531501-mRNA-1	TsM_000588100
OG0005555	DILT_0001169601-mRNA-1	EgrG_000675900	EmuJ_000675900.1	HDID_0000337601-mRNA-1	HNAJ_0000777201-mRNA-1	TTAC_0000656001-mRNA-1	MCOS_0000690001-mRNA-1	SerJv2_1429700.1	SprJv2_1625800.1	SSLN_0001338401-mRNA-1	TASK_0000868301-mRNA-1	TsM_001163300
OG0005556	DILT_0001172601-mRNA-1	EgrG_000215400	EmuJ_000215400.1	HDID_0000879201-mRNA-1	HNAJ_0000626501-mRNA-1	TTAC_0000749501-mRNA-1	MCOS_0000518301-mRNA-1	SerJv2_0008400.1	SprJv2_0421300.1	SSLN_0001835201-mRNA-1	TASK_0000123401-mRNA-1	TsM_001246900
OG0005558	DILT_0001192801-mRNA-1	EgrG_000912900	EmuJ_000912900.1	HDID_0000161301-mRNA-1	HNAJ_0000748601-mRNA-1	TTAC_0001054601-mRNA-1	MCOS_0000594401-mRNA-1	SerJv2_0777400.1	SprJv2_0511100.1	SSLN_0000077001-mRNA-1	TASK_0000218901-mRNA-1	TsM_000227300
OG0005559	DILT_0001193401-mRNA-1	EgrG_000747200	EmuJ_000747200.1	HDID_0000831901-mRNA-1	HNAJ_0000948301-mRNA-1	TTAC_0000256301-mRNA-1	MCOS_0000720301-mRNA-1	SerJv2_1008900.1	SprJv2_0032100.1	SSLN_0001809801-mRNA-1	TASK_0000666801-mRNA-1	TsM_000413300
OG0005561	DILT_0001207301-mRNA-1	EgrG_000872100	EmuJ_000872100.1	HDID_0000289201-mRNA-1	HNAJ_0000888201-mRNA-1	TTAC_0000796701-mRNA-1	MCOS_0000864201-mRNA-1	SerJv2_2389300.1	SprJv2_0795200.1	SSLN_0002022901-mRNA-1	TASK_0000736901-mRNA-1	TsM_000661300
OG0005563	DILT_0001210201-mRNA-1	EgrG_000665100	EmuJ_000665100.1	HDID_0000903401-mRNA-1	HNAJ_0000137101-mRNA-1	TTAC_0000957601-mRNA-1	MCOS_0000034801-mRNA-1	SerJv2_1326800.1	SprJv2_0685500.1	SSLN_0001562401-mRNA-1	TASK_0000747901-mRNA-1	TsM_001219300
OG0005564	DILT_0001210301-mRNA-1	EgrG_000582700	EmuJ_000582700.1	HDID_0000866501-mRNA-1	HNAJ_0001288801-mRNA-1	TTAC_0000426101-mRNA-1	MCOS_0000182401-mRNA-1	SerJv2_0794000.1	SprJv2_1731300.1	SSLN_0000467001-mRNA-1	TASK_0000071101-mRNA-1	TsM_000307100
OG0005566	DILT_0001218901-mRNA-1	EgrG_000644600	EmuJ_000644600.1	HDID_0000975001-mRNA-1	HNAJ_0001075001-mRNA-1	TTAC_0000487101-mRNA-1	MCOS_0000358001-mRNA-1	SerJv2_0097900.1	SprJv2_1580900.1	SSLN_0000844701-mRNA-1	TASK_0000441201-mRNA-1	TsM_000219400
OG0005567	DILT_0001229401-mRNA-1	EgrG_000777800	EmuJ_000777800.1	HDID_0000397501-mRNA-1	HNAJ_0000885401-mRNA-1	TTAC_0000948801-mRNA-1	MCOS_0000968901-mRNA-1	SerJv2_2541600.1	SprJv2_1526900.1	SSLN_0000439401-mRNA-1	TASK_0000918401-mRNA-1	TsM_000726500
OG0005570	DILT_0001240201-mRNA-1	EgrG_000358500	EmuJ_000358500.1	HDID_0000683401-mRNA-1	HNAJ_0000764901-mRNA-1	TTAC_0000239401-mRNA-1	MCOS_0000730901-mRNA-1	SerJv2_0748700.1	SprJv2_0655300.1	SSLN_0000747201-mRNA-1	TASK_0000698101-mRNA-1	TsM_000554100
OG0005571	DILT_0001240401-mRNA-1	EgrG_000544600	EmuJ_000544600.1	HDID_0000707301-mRNA-1	HNAJ_0000923001-mRNA-1	TTAC_0000494601-mRNA-1	MCOS_0000776101-mRNA-1	SerJv2_0486200.1	SprJv2_0648400.1	SSLN_0000532401-mRNA-1	TASK_0000973601-mRNA-1	TsM_000688200
OG0005572	DILT_0001255001-mRNA-1	EgrG_000716600	EmuJ_000716600.1	HDID_0000284801-mRNA-1	HNAJ_0000595801-mRNA-1	TTAC_0000610101-mRNA-1	MCOS_0000786301-mRNA-1	SerJv2_0779800.1	SprJv2_1130400.1	SSLN_0000808601-mRNA-1	TASK_0000513801-mRNA-1	TsM_001135300
OG0005574	DILT_0001269401-mRNA-1	EgrG_000419900	EmuJ_000419900.1	HDID_0001058101-mRNA-1	HNAJ_0000092801-mRNA-1	TTAC_0000147601-mRNA-1	MCOS_0000070001-mRNA-1	SerJv2_2118100.1	SprJv2_1829500.1	SSLN_0001323001-mRNA-1	TASK_0000053301-mRNA-1	TsM_000768700
OG0005575	DILT_0001271701-mRNA-1	EgrG_001041150	EmuJ_001041150.1	HDID_0000689301-mRNA-1	HNAJ_0000964401-mRNA-1	TTAC_0001134401-mRNA-1	MCOS_0000578101-mRNA-1	SerJv2_1751800.1	SprJv2_1996600.1	SSLN_0001097001-mRNA-1	TASK_0000555001-mRNA-1	TsM_000032500
OG0005578	DILT_0001283601-mRNA-1	EgrG_000456000	EmuJ_000456000.1	HDID_0000946201-mRNA-1	HNAJ_0000480001-mRNA-1	TTAC_0001110101-mRNA-1	MCOS_0000925001-mRNA-1	SerJv2_1133900.1	SprJv2_1633800.1	SSLN_0000242101-mRNA-1	TASK_0000067701-mRNA-1	TsM_001127800
OG0005580	DILT_0001286801-mRNA-1	EgrG_001012700	EmuJ_001012700.1	HDID_0000165801-mRNA-1	HNAJ_0000809301-mRNA-1	TTAC_0001001901-mRNA-1	MCOS_0000612301-mRNA-1	SerJv2_1116100.1	SprJv2_0857200.1	SSLN_0001677801-mRNA-1	TASK_0000437401-mRNA-1	TsM_000734300
OG0005582	DILT_0001291801-mRNA-1	EgrG_001194000	EmuJ_001194000.1	HDID_0000945301-mRNA-1	HNAJ_0000924001-mRNA-1	TTAC_0000893901-mRNA-1	MCOS_0000044001-mRNA-1	SerJv2_1975100.1	SprJv2_0296000.1	SSLN_0000452401-mRNA-1	TASK_0000828901-mRNA-1	TsM_000779400
OG0005586	DILT_0001308801-mRNA-1	EgrG_000869000	EmuJ_000869000.1	HDID_0000842901-mRNA-1	HNAJ_0000252501-mRNA-1	TTAC_0000685701-mRNA-1	MCOS_0000361401-mRNA-1	SerJv2_2317100.1	SprJv2_2205600.1	SSLN_0000068401-mRNA-1	TASK_0000425101-mRNA-1	TsM_000772500
OG0005587	DILT_0001309701-mRNA-1	EgrG_000707400	EmuJ_000707400.1	HDID_0000105301-mRNA-1	HNAJ_0001082501-mRNA-1	TTAC_0000315301-mRNA-1	MCOS_0000038601-mRNA-1	SerJv2_0114500.1	SprJv2_0784000.1	SSLN_0001597601-mRNA-1	TASK_0000690101-mRNA-1	TsM_000478500
OG0005588	DILT_0001319801-mRNA-1	EgrG_000361400	EmuJ_000361400.1	HDID_0000004201-mRNA-1	HNAJ_0000079001-mRNA-1	TTAC_0000078901-mRNA-1	MCOS_0000180001-mRNA-1	SerJv2_0750600.1	SprJv2_1523400.1	SSLN_0000771201-mRNA-1	TASK_0000821101-mRNA-1	TsM_001065600
OG0005589	DILT_0001322501-mRNA-1	EgrG_000247700	EmuJ_000247700.1	HDID_0000759501-mRNA-1	HNAJ_0001199501-mRNA-1	TTAC_0000160801-mRNA-1	MCOS_0000662501-mRNA-1	SerJv2_1089000.1	SprJv2_1858400.1	SSLN_0001775401-mRNA-1	TASK_0000614301-mRNA-1	TsM_000823500
OG0005592	DILT_0001339901-mRNA-1	EgrG_000877000	EmuJ_000877000.1	HDID_0000082201-mRNA-1	HNAJ_0000158401-mRNA-1	TTAC_0000723001-mRNA-1	MCOS_0000620001-mRNA-1	SerJv2_0762900.1	SprJv2_0080600.1	SSLN_0000392601-mRNA-1	TASK_0000499101-mRNA-1	TsM_000700300
OG0005593	DILT_0001341501-mRNA-1	EgrG_000737900	EmuJ_000737900.1	HDID_0000203301-mRNA-1	HNAJ_0001087001-mRNA-1	TTAC_0000302701-mRNA-1	MCOS_0000559101-mRNA-1	SerJv2_0384500.1	SprJv2_1350500.1	SSLN_0001497501-mRNA-1	TASK_0000688801-mRNA-1	TsM_000107800
OG0005594	DILT_0001342901-mRNA-1	EgrG_000575400	EmuJ_000575400.1	HDID_0000135601-mRNA-1	HNAJ_0001044601-mRNA-1	TTAC_0000325601-mRNA-1	MCOS_0000925801-mRNA-1	SerJv2_1968600.1	SprJv2_1740300.1	SSLN_0001071301-mRNA-1	TASK_0000858701-mRNA-1	TsM_000441900
OG0005599	DILT_0001371901-mRNA-1	EgrG_000652300	EmuJ_000652300.1	HDID_0000760201-mRNA-1	HNAJ_0000811101-mRNA-1	TTAC_0000790401-mRNA-1	MCOS_0000917001-mRNA-1	SerJv2_1185300.1	SprJv2_0698900.1	SSLN_0001992201-mRNA-1	TASK_0000754801-mRNA-1	TsM_000573800
OG0005600	DILT_0001373601-mRNA-1	EgrG_000869600	EmuJ_000869600.1	HDID_0000103701-mRNA-1	HNAJ_0000853701-mRNA-1	TTAC_0000090501-mRNA-1	MCOS_0000676701-mRNA-1	SerJv2_0873000.1	SprJv2_0354700.1	SSLN_0000290001-mRNA-1	TASK_0000425501-mRNA-1	TsM_000771600
OG0005601	DILT_0001377901-mRNA-1	EgrG_000775600	EmuJ_000775600.1	HDID_0000821401-mRNA-1	HNAJ_0000079801-mRNA-1	TTAC_0000100001-mRNA-1	MCOS_0000381501-mRNA-1	SerJv2_0728100.1	SprJv2_2215200.1	SSLN_0001273201-mRNA-1	TASK_0000094201-mRNA-1	TsM_000744900
OG0005602	DILT_0001385901-mRNA-1	EgrG_000920300	EmuJ_000920300.1	HDID_0000818701-mRNA-1	HNAJ_0001134901-mRNA-1	TTAC_0000798601-mRNA-1	MCOS_0000073001-mRNA-1	SerJv2_1215900.1	SprJv2_0309900.1	SSLN_0001291801-mRNA-1	TASK_0000866301-mRNA-1	TsM_000677000
OG0005603	DILT_0001387001-mRNA-1	EgrG_000196100	EmuJ_000196100.1	HDID_0000054101-mRNA-1	HNAJ_0000222601-mRNA-1	TTAC_0000039401-mRNA-1	MCOS_0000878801-mRNA-1	SerJv2_1588500.1	SprJv2_1767300.1	SSLN_0000488601-mRNA-1	TASK_0000744001-mRNA-1	TsM_000502300
OG0005604	DILT_0001387501-mRNA-1	EgrG_000460500	EmuJ_000460500.1	HDID_0000880501-mRNA-1	HNAJ_0000217501-mRNA-1	TTAC_0000727901-mRNA-1	MCOS_0000070701-mRNA-1	SerJv2_1786300.1	SprJv2_0385600.1	SSLN_0000965201-mRNA-1	TASK_0000526701-mRNA-1	TsM_000210400
OG0005605	DILT_0001394701-mRNA-1	EgrG_000535700	EmuJ_000535700.1	HDID_0000938401-mRNA-1	HNAJ_0000082301-mRNA-1	TTAC_0000774301-mRNA-1	MCOS_0000278101-mRNA-1	SerJv2_0482300.1	SprJv2_1781600.1	SSLN_0001335001-mRNA-1	TASK_0000557201-mRNA-1	TsM_000874400
OG0005608	DILT_0001401601-mRNA-1	EgrG_000797000	EmuJ_000797000.1	HDID_0000801301-mRNA-1	HNAJ_0001344501-mRNA-1	TTAC_0000188201-mRNA-1	MCOS_0000139501-mRNA-1	SerJv2_0033800.1	SprJv2_0167100.1	SSLN_0001001801-mRNA-1	TASK_0000164901-mRNA-1	TsM_000686600
OG0005610	DILT_0001406301-mRNA-1	EgrG_000102400	EmuJ_000102400.1	HDID_0000694001-mRNA-1	HNAJ_0000812401-mRNA-1	TTAC_0000955201-mRNA-1	MCOS_0000034001-mRNA-1	SerJv2_1299500.1	SprJv2_1028700.1	SSLN_0000614101-mRNA-1	TASK_0000787601-mRNA-1	TsM_000008800
OG0005618	DILT_0001436801-mRNA-1	EgrG_000132500	EmuJ_000132500.1	HDID_0000908301-mRNA-1	HNAJ_0000845501-mRNA-1	TTAC_0000302901-mRNA-1	MCOS_0000695501-mRNA-1	SerJv2_2301400.1	SprJv2_0695400.1	SSLN_0001093401-mRNA-1	TASK_0000818101-mRNA-1	TsM_000760100
OG0005621	DILT_0001440901-mRNA-1	EgrG_000788500	EmuJ_000788500.1	HDID_0000329501-mRNA-1	HNAJ_0000231001-mRNA-1	TTAC_0000011701-mRNA-1	MCOS_0000711601-mRNA-1	SerJv2_0924700.1	SprJv2_1048900.1	SSLN_0000655601-mRNA-1	TASK_0000092701-mRNA-1	TsM_000108100
OG0005622	DILT_0001444501-mRNA-1	EgrG_000253000	EmuJ_000253000.1	HDID_0000081201-mRNA-1	HNAJ_0001323601-mRNA-1	TTAC_0000442401-mRNA-1	MCOS_0000102201-mRNA-1	SerJv2_1373200.1	SprJv2_0499100.1	SSLN_0000091301-mRNA-1	TASK_0000040101-mRNA-1	TsM_000723600
OG0005623	DILT_0001445501-mRNA-1	EgrG_000150900	EmuJ_000150900.1	HDID_0001080501-mRNA-1	HNAJ_0000915701-mRNA-1	TTAC_0000833401-mRNA-1	MCOS_0000989601-mRNA-1	SerJv2_1551700.1	SprJv2_0054300.1	SSLN_0001402001-mRNA-1	TASK_0000055501-mRNA-1	TsM_001087200
OG0005624	DILT_0001448001-mRNA-1	EgrG_001188400	EmuJ_001188400.1	HDID_0000476801-mRNA-1	HNAJ_0000784001-mRNA-1	TTAC_0000836201-mRNA-1	MCOS_0000429901-mRNA-1	SerJv2_1014200.1	SprJv2_0229800.1	SSLN_0000846801-mRNA-1	TASK_0000911501-mRNA-1	TsM_000829900
OG0005625	DILT_0001449301-mRNA-1	EgrG_000315400	EmuJ_000315400.1	HDID_0000373301-mRNA-1	HNAJ_0000727701-mRNA-1	TTAC_0000693501-mRNA-1	MCOS_0000029001-mRNA-1	SerJv2_0925900.1	SprJv2_0365200.1	SSLN_0001581301-mRNA-1	TASK_0000545501-mRNA-1	TsM_001011100
OG0005626	DILT_0001452501-mRNA-1	EgrG_000625100	EmuJ_000625100.1	HDID_0000429501-mRNA-1	HNAJ_0000956101-mRNA-1	TTAC_0000696901-mRNA-1	MCOS_0000032801-mRNA-1	SerJv2_2625300.1	SprJv2_0454300.1	SSLN_0001841001-mRNA-1	TASK_0000099301-mRNA-1	TsM_000597100
OG0005627	DILT_0001462801-mRNA-1	EgrG_000462700	EmuJ_000462700.1	HDID_0000992601-mRNA-1	HNAJ_0000847801-mRNA-1	TTAC_0000733201-mRNA-1	MCOS_0000177001-mRNA-1	SerJv2_2377000.1	SprJv2_0596200.1	SSLN_0000626901-mRNA-1	TASK_0000510801-mRNA-1	TsM_000933800
OG0005628	DILT_0001473901-mRNA-1	EgrG_000102600	EmuJ_000102600.1	HDID_0000693801-mRNA-1	HNAJ_0000812601-mRNA-1	TTAC_0000842401-mRNA-1	MCOS_0000033601-mRNA-1	SerJv2_2478800.1	SprJv2_1709000.1	SSLN_0001782601-mRNA-1	TASK_0000787801-mRNA-1	TsM_000872500
OG0005631	DILT_0001487801-mRNA-1	EgrG_000195500	EmuJ_000195500.1	HDID_0000143101-mRNA-1	HNAJ_0000125901-mRNA-1	TTAC_0000040101-mRNA-1	MCOS_0000254501-mRNA-1	SerJv2_0134500.1	SprJv2_0542800.1	SSLN_0000128401-mRNA-1	TASK_0000743301-mRNA-1	TsM_001145100
OG0005636	DILT_0001500501-mRNA-1	EgrG_000793000	EmuJ_000793000.1	HDID_0000973001-mRNA-1	HNAJ_0001243401-mRNA-1	TTAC_0001084401-mRNA-1	MCOS_0000371901-mRNA-1	SerJv2_0431900.1	SprJv2_1438000.1	SSLN_0000239001-mRNA-1	TASK_0000536101-mRNA-1	TsM_000757900
OG0005639	DILT_0001504301-mRNA-1	EgrG_000110900	EmuJ_000110900.1	HDID_0000806401-mRNA-1	HNAJ_0001072401-mRNA-1	TTAC_0000877501-mRNA-1	MCOS_0000755301-mRNA-1	SerJv2_0013500.1	SprJv2_0416200.1	SSLN_0000533701-mRNA-1	TASK_0000727301-mRNA-1	TsM_000549900
OG0005643	DILT_0001517801-mRNA-1	EgrG_000958400	EmuJ_000958400.1	HDID_0000229501-mRNA-1	HNAJ_0000909301-mRNA-1	TTAC_0000304801-mRNA-1	MCOS_0000528201-mRNA-1	SerJv2_1945600.1	SprJv2_0619700.1	SSLN_0002059401-mRNA-1	TASK_0000995901-mRNA-1	TsM_000482500
OG0005646	DILT_0001534401-mRNA-1	EgrG_000783900	EmuJ_000783900.1	HDID_0001069701-mRNA-1	HNAJ_0000866501-mRNA-1	TTAC_0000066801-mRNA-1	MCOS_0000908001-mRNA-1	SerJv2_2288700.1	SprJv2_0101200.1	SSLN_0001854401-mRNA-1	TASK_0000587001-mRNA-1	TsM_000108500
OG0005650	DILT_0001540301-mRNA-1	EgrG_000250800	EmuJ_000250800.1	HDID_0000249501-mRNA-1	HNAJ_0000850001-mRNA-1	TTAC_0000847201-mRNA-1	MCOS_0000760101-mRNA-1	SerJv2_2362800.1	SprJv2_0024200.1	SSLN_0000828901-mRNA-1	TASK_0000066401-mRNA-1	TsM_000811300
OG0005651	DILT_0001541401-mRNA-1	EgrG_001101900	EmuJ_001101900.1	HDID_0000725201-mRNA-1	HNAJ_0000390801-mRNA-1	TTAC_0000948001-mRNA-1	MCOS_0000180701-mRNA-1	SerJv2_0132700.1	SprJv2_1367300.1	SSLN_0002041101-mRNA-1	TASK_0000107701-mRNA-1	TsM_000572700
OG0005652	DILT_0001545001-mRNA-1	EgrG_000477200	EmuJ_000477200.1	HDID_0000068301-mRNA-1	HNAJ_0000595101-mRNA-1	TTAC_0000756901-mRNA-1	MCOS_0000044901-mRNA-1	SerJv2_2194600.1	SprJv2_0942100.1	SSLN_0001321501-mRNA-1	TASK_0000669501-mRNA-1	TsM_000985400
OG0005655	DILT_0001556001-mRNA-1	EgrG_000723000	EmuJ_000723000.1	HDID_0000507201-mRNA-1	HNAJ_0000912601-mRNA-1	TTAC_0000791401-mRNA-1	MCOS_0000823201-mRNA-1	SerJv2_0152800.1	SprJv2_0851200.1	SSLN_0001845301-mRNA-1	TASK_0000790701-mRNA-1	TsM_000021100
OG0005657	DILT_0001564001-mRNA-1	EgrG_000728800	EmuJ_000728800.1	HDID_0000441501-mRNA-1	HNAJ_0000127001-mRNA-1	TTAC_0000653301-mRNA-1	MCOS_0001014501-mRNA-1	SerJv2_0288100.1	SprJv2_0492900.1	SSLN_0001016601-mRNA-1	TASK_0000806301-mRNA-1	TsM_000518800
OG0005658	DILT_0001564501-mRNA-1	EgrG_000886100	EmuJ_000886100.1	HDID_0000832601-mRNA-1	HNAJ_0001194901-mRNA-1	TTAC_0000941601-mRNA-1	MCOS_0000371101-mRNA-1	SerJv2_0921500.1	SprJv2_1555200.1	SSLN_0000695701-mRNA-1	TASK_0000587801-mRNA-1	TsM_000254200
OG0005659	DILT_0001566001-mRNA-1	EgrG_000863100	EmuJ_000863100.1	HDID_0001010701-mRNA-1	HNAJ_0000989301-mRNA-1	TTAC_0000645801-mRNA-1	MCOS_0000579801-mRNA-1	SerJv2_0031900.1	SprJv2_0165700.1	SSLN_0000985101-mRNA-1	TASK_0000457901-mRNA-1	TsM_000397200
OG0005662	DILT_0001601301-mRNA-1	EgrG_001173750	EmuJ_001173750.1	HDID_0000692301-mRNA-1	HNAJ_0000918501-mRNA-1	TTAC_0001014601-mRNA-1	MCOS_0000811501-mRNA-1	SerJv2_0181700.1	SprJv2_1369800.1	SSLN_0001485401-mRNA-1	TASK_0000371701-mRNA-1	TsM_000010700
OG0005663	DILT_0001608401-mRNA-1	EgrG_000593000	EmuJ_000593000.1	HDID_0000129001-mRNA-1	HNAJ_0001294801-mRNA-1	TTAC_0000675201-mRNA-1	MCOS_0000394301-mRNA-1	SerJv2_0336800.1	SprJv2_0224700.1	SSLN_0001718401-mRNA-1	TASK_0000356401-mRNA-1	TsM_000959100
OG0005664	DILT_0001614301-mRNA-1	EgrG_000860200	EmuJ_000860200.1	HDID_0000000801-mRNA-1	HNAJ_0000408201-mRNA-1	TTAC_0000185201-mRNA-1	MCOS_0000743801-mRNA-1	SerJv2_0797900.1	SprJv2_0236800.1	SSLN_0001641401-mRNA-1	TASK_0000256601-mRNA-1	TsM_000776900
OG0005665	DILT_0001615501-mRNA-1	EgrG_000534100	EmuJ_000534100.1	HDID_0000843301-mRNA-1	HNAJ_0000781901-mRNA-1	TTAC_0000775701-mRNA-1	MCOS_0000059101-mRNA-1	SerJv2_2078200.1	SprJv2_0448500.1	SSLN_0001795801-mRNA-1	TASK_0000807201-mRNA-1	TsM_000585000
OG0005670	DILT_0001642701-mRNA-1	EgrG_000115600	EmuJ_000115600.1	HDID_0000993001-mRNA-1	HNAJ_0001030801-mRNA-1	TTAC_0000636901-mRNA-1	MCOS_0000632701-mRNA-1	SerJv2_2574600.1	SprJv2_1201600.1	SSLN_0000816801-mRNA-1	TASK_0000600301-mRNA-1	TsM_000061300
OG0005674	DILT_0001652201-mRNA-1	EgrG_000764900	EmuJ_000764900.1	HDID_0000349601-mRNA-1	HNAJ_0001061901-mRNA-1	TTAC_0000199901-mRNA-1	MCOS_0000762701-mRNA-1	SerJv2_1376400.1	SprJv2_0037900.1	SSLN_0000375001-mRNA-1	TASK_0000758901-mRNA-1	TsM_000241900
OG0005680	DILT_0001686901-mRNA-1	EgrG_000855050	EmuJ_000855050.1	HDID_0000786601-mRNA-1	HNAJ_0000204501-mRNA-1	TTAC_0000197801-mRNA-1	MCOS_0000405101-mRNA-1	SerJv2_0262700.1	SprJv2_1190800.1	SSLN_0000114301-mRNA-1	TASK_0000529801-mRNA-1	TsM_000904700
OG0005681	DILT_0001691401-mRNA-1	EgrG_000217600	EmuJ_000217600.1	HDID_0000136801-mRNA-1	HNAJ_0001272601-mRNA-1	TTAC_0000041301-mRNA-1	MCOS_0000774801-mRNA-1	SerJv2_0074800.1	SprJv2_1312400.1	SSLN_0001494101-mRNA-1	TASK_0000624701-mRNA-1	TsM_000635300
OG0005684	DILT_0001703901-mRNA-1	EgrG_000209500	EmuJ_000209500.1	HDID_0000021101-mRNA-1	HNAJ_0000015301-mRNA-1	TTAC_0000291501-mRNA-1	MCOS_0000547201-mRNA-1	SerJv2_0000300.1	SprJv2_0277100.1	SSLN_0000071001-mRNA-1	TASK_0000492901-mRNA-1	TsM_000261200
OG0005688	DILT_0001748301-mRNA-1	EgrG_001087600	EmuJ_001087600.1	HDID_0000241801-mRNA-1	HNAJ_0000814001-mRNA-1	TTAC_0000019501-mRNA-1	MCOS_0000809801-mRNA-1	SerJv2_0006500.1	SprJv2_0423900.1	SSLN_0000666901-mRNA-1	TASK_0000716601-mRNA-1	TsM_001209200
OG0005690	DILT_0001787801-mRNA-1	EgrG_000170200	EmuJ_000170200.1	HDID_0000134601-mRNA-1	HNAJ_0000970101-mRNA-1	TTAC_0000812001-mRNA-1	MCOS_0000974701-mRNA-1	SerJv2_2314200.1	SprJv2_1105700.1	SSLN_0000131601-mRNA-1	TASK_0000773201-mRNA-1	TsM_000514000
OG0005692	DILT_0001813601-mRNA-1	EgrG_000783600	EmuJ_000783600.1	HDID_0000444901-mRNA-1	HNAJ_0000438001-mRNA-1	TTAC_0000066901-mRNA-1	MCOS_0000907901-mRNA-1	SerJv2_1348000.1	SprJv2_0100900.1	SSLN_0000661201-mRNA-1	TASK_0000586901-mRNA-1	TsM_000166800
OG0005694	DILT_0001834001-mRNA-1	EgrG_000714900	EmuJ_000714900.1	HDID_0000315901-mRNA-1	HNAJ_0000133301-mRNA-1	TTAC_0000608801-mRNA-1	MCOS_0000094901-mRNA-1	SerJv2_2186300.1	SprJv2_0240300.1	SSLN_0000541701-mRNA-1	TASK_0000136101-mRNA-1	TsM_000695000
OG0005698	DILT_0001852401-mRNA-1	EgrG_000821500	EmuJ_000821500.1	HDID_0001007801-mRNA-1	HNAJ_0001045301-mRNA-1	TTAC_0000901601-mRNA-1	MCOS_0000650601-mRNA-1	SerJv2_0333700.1	SprJv2_1065500.1	SSLN_0001382101-mRNA-1	TASK_0000417901-mRNA-1	TsM_000180800
OG0005699	DILT_0001861901-mRNA-1	EgrG_000556500	EmuJ_000557100.1	HDID_0000873301-mRNA-1	HNAJ_0000832201-mRNA-1	TTAC_0000681301-mRNA-1	MCOS_0001015901-mRNA-1	SerJv2_1339900.1	SprJv2_0357400.1	SSLN_0000502501-mRNA-1	TASK_0000187101-mRNA-1	TsM_000364500
OG0005703	DILT_0001908401-mRNA-1	EgrG_000232000	EmuJ_000232000.1	HDID_0000311301-mRNA-1	HNAJ_0000858601-mRNA-1	TTAC_0000138401-mRNA-1	MCOS_0000697801-mRNA-1	SerJv2_1406200.1	SprJv2_0985200.1	SSLN_0000217801-mRNA-1	TASK_0000691501-mRNA-1	TsM_000634100
OG0005705	DILT_0001915201-mRNA-1	EgrG_000768400	EmuJ_000768400.1	HDID_0001034201-mRNA-1	HNAJ_0001307701-mRNA-1	TTAC_0000435501-mRNA-1	MCOS_0000726601-mRNA-1	SerJv2_2394800.1	SprJv2_0297500.1	SSLN_0000025201-mRNA-1	TASK_0000901601-mRNA-1	TsM_000643400
OG0005707	DILT_0001930901-mRNA-1	EgrG_000775500	EmuJ_000775500.1	HDID_0000821301-mRNA-1	HNAJ_0000079701-mRNA-1	TTAC_0000100101-mRNA-1	MCOS_0000438101-mRNA-1	SerJv2_0726900.1	SprJv2_0887600.1	SSLN_0001693001-mRNA-1	TASK_0000094101-mRNA-1	TsM_000743100
OG0005709	DILT_0001973301-mRNA-1	EgrG_000749800	EmuJ_000749800.1	HDID_0000730901-mRNA-1	HNAJ_0001251901-mRNA-1	TTAC_0001082801-mRNA-1	MCOS_0000246101-mRNA-1	SerJv2_1390100.1	SprJv2_0797100.1	SSLN_0000419801-mRNA-1	TASK_0000756801-mRNA-1	TsM_000750300
OG0005711	DILT_0001982301-mRNA-1	EgrG_001017500	EmuJ_001017500.1	HDID_0000928001-mRNA-1	HNAJ_0001131501-mRNA-1	TTAC_0000857601-mRNA-1	MCOS_0000604201-mRNA-1	SerJv2_0700600.1	SprJv2_0185200.1	SSLN_0000736601-mRNA-1	TASK_0000611101-mRNA-1	TsM_000207500
OG0005712	DILT_0001992101-mRNA-1	EgrG_000886600	EmuJ_000886600.1	HDID_0000457401-mRNA-1	HNAJ_0000005401-mRNA-1	TTAC_0001093401-mRNA-1	MCOS_0000383001-mRNA-1	SerJv2_1761900.1	SprJv2_0232700.1	SSLN_0000767701-mRNA-1	TASK_0000587301-mRNA-1	TsM_000912600
OG0005713	DILT_0001994001-mRNA-1	EgrG_000632600	EmuJ_000632600.1	HDID_0000771901-mRNA-1	HNAJ_0000807001-mRNA-1	TTAC_0001071301-mRNA-1	MCOS_0000700401-mRNA-1	SerJv2_1480000.1	SprJv2_0683700.1	SSLN_0000272701-mRNA-1	TASK_0000334701-mRNA-1	TsM_000901300
OG0005804	DILT_0000011301-mRNA-1	EgrG_000913100	EmuJ_000913100.1	HDID_0000161401-mRNA-1	HNAJ_0000748701-mRNA-1	TTAC_0000942701-mRNA-1	MCOS_0000594301-mRNA-1	SerJv2_0776800.1	SprJv2_0511800.1	SSLN_0001862401-mRNA-1	TASK_0000984401-mRNA-1	TsM_000643900
OG0005805	DILT_0000016501-mRNA-1	EgrG_001040300	EmuJ_001040300.1	HDID_0000761301-mRNA-1	HNAJ_0000926601-mRNA-1	TTAC_0000347201-mRNA-1	MCOS_0000995801-mRNA-1	SerJv2_0103000.1	SprJv2_1112000.1	SSLN_0000522301-mRNA-1	TASK_0000555701-mRNA-1	TsM_000442200
OG0005814	DILT_0000058401-mRNA-1	EgrG_000200500	EmuJ_000200500.1	HDID_0000782401-mRNA-1	HNAJ_0000991101-mRNA-1	TTAC_0000349401-mRNA-1	MCOS_0000862001-mRNA-1	SerJv2_2208700.1	SprJv2_1509100.1	SSLN_0001528601-mRNA-1	TASK_0000580301-mRNA-1	TsM_000699400
OG0005817	DILT_0000083501-mRNA-1	EgrG_001050500	EmuJ_001050500.1	HDID_0001088801-mRNA-1	HNAJ_0000990701-mRNA-1	TTAC_0001043001-mRNA-1	MCOS_0000569801-mRNA-1	SerJv2_0811400.1	SprJv2_0192200.1	SSLN_0000078301-mRNA-1	TASK_0000705201-mRNA-1	TsM_000722400
OG0005821	DILT_0000115501-mRNA-1	EgrG_000629300	EmuJ_000629300.1	HDID_0000152901-mRNA-1	HNAJ_0000003901-mRNA-1	TTAC_0000985201-mRNA-1	MCOS_0000574201-mRNA-1	SerJv2_0336400.1	SprJv2_0224100.1	SSLN_0000824701-mRNA-1	TASK_0000472601-mRNA-1	TsM_000491900
OG0005824	DILT_0000148501-mRNA-1	EgrG_000724800	EmuJ_000724800.1	HDID_0000313901-mRNA-1	HNAJ_0000366401-mRNA-1	TTAC_0000048201-mRNA-1	MCOS_0000903601-mRNA-1	SerJv2_1116400.1	SprJv2_0857700.1	SSLN_0002078601-mRNA-1	TASK_0000752901-mRNA-1	TsM_000621700
OG0005830	DILT_0000224101-mRNA-1	EgrG_000164500	EmuJ_000164500.1	HDID_0000774001-mRNA-1	HNAJ_0000983801-mRNA-1	TTAC_0000272301-mRNA-1	MCOS_0000963301-mRNA-1	SerJv2_0908500.1	SprJv2_1042700.1	SSLN_0000582601-mRNA-1	TASK_0000598101-mRNA-1	TsM_000271400
OG0005831	DILT_0000224601-mRNA-1	EgrG_001066500	EmuJ_001066500.1	HDID_0000065601-mRNA-1	HNAJ_0000214401-mRNA-1	TTAC_0000302201-mRNA-1	MCOS_0000157901-mRNA-1	SerJv2_0843600.1	SprJv2_0953400.1	SSLN_0000882401-mRNA-1	TASK_0000594101-mRNA-1	TsM_000940600
OG0005835	DILT_0000235801-mRNA-1	EgrG_000465800	EmuJ_000465800.1	HDID_0000028001-mRNA-1	HNAJ_0000435101-mRNA-1	TTAC_0000118001-mRNA-1	MCOS_0000875801-mRNA-1	SerJv2_2113600.1	SprJv2_0384300.1	SSLN_0000259101-mRNA-1	TASK_0000626101-mRNA-1	TsM_000881800
OG0005836	DILT_0000236001-mRNA-1	EgrG_000808400	EmuJ_000808400.1	HDID_0000155601-mRNA-1	HNAJ_0001115801-mRNA-1	TTAC_0000029801-mRNA-1	MCOS_0000166001-mRNA-1	SerJv2_2437000.1	SprJv2_0671000.1	SSLN_0000767101-mRNA-1	TASK_0000384401-mRNA-1	TsM_000025600
OG0005841	DILT_0000250701-mRNA-1	EgrG_000128200	EmuJ_000128200.1	HDID_0001008101-mRNA-1	HNAJ_0000867301-mRNA-1	TTAC_0000414401-mRNA-1	MCOS_0000542501-mRNA-1	SerJv2_1513200.1	SprJv2_1709900.1	SSLN_0000795701-mRNA-1	TASK_0000359901-mRNA-1	TsM_000599100
OG0005842	DILT_0000253801-mRNA-1	EgrG_001015600	EmuJ_001015600.1	HDID_0000190201-mRNA-1	HNAJ_0000836101-mRNA-1	TTAC_0000860201-mRNA-1	MCOS_0000016801-mRNA-1	SerJv2_1910000.1	SprJv2_1208400.1	SSLN_0001376401-mRNA-1	TASK_0000947301-mRNA-1	TsM_000356100
OG0005843	DILT_0000254101-mRNA-1	EgrG_000708700	EmuJ_000708700.1	HDID_0000085701-mRNA-1	HNAJ_0000145501-mRNA-1	TTAC_0000042001-mRNA-1	MCOS_0000116801-mRNA-1	SerJv2_0770300.1	SprJv2_0772500.1	SSLN_0001136701-mRNA-1	TASK_0000768001-mRNA-1	TsM_000797700
OG0005844	DILT_0000255401-mRNA-1	EgrG_001006600	EmuJ_001006600.1	HDID_0000651301-mRNA-1	HNAJ_0000080501-mRNA-1	TTAC_0000384701-mRNA-1	MCOS_0000186501-mRNA-1	SerJv2_1417300.1	SprJv2_0177500.1	SSLN_0000532901-mRNA-1	TASK_0000454701-mRNA-1	TsM_000466200
OG0005847	DILT_0000267001-mRNA-1	EgrG_000116800	EmuJ_000116800.1	HDID_0000700001-mRNA-1	HNAJ_0001227601-mRNA-1	TTAC_0000638101-mRNA-1	MCOS_0000778601-mRNA-1	SerJv2_0964700.1	SprJv2_0606200.1	SSLN_0001938501-mRNA-1	TASK_0000785201-mRNA-1	TsM_001119400
OG0005851	DILT_0000280101-mRNA-1	EgrG_001018100	EmuJ_001018100.1	HDID_0000986901-mRNA-1	HNAJ_0000781401-mRNA-1	TTAC_0000954601-mRNA-1	MCOS_0000604001-mRNA-1	SerJv2_0701400.1	SprJv2_0184400.1	SSLN_0001270601-mRNA-1	TASK_0000610901-mRNA-1	TsM_000023800
OG0005853	DILT_0000284701-mRNA-1	EgrG_000716700	EmuJ_000716700.1	HDID_0000284901-mRNA-1	HNAJ_0001310601-mRNA-1	TTAC_0000610201-mRNA-1	MCOS_0000786401-mRNA-1	SerJv2_0826900.1	SprJv2_0704100.1	SSLN_0001023401-mRNA-1	TASK_0000513701-mRNA-1	TsM_001135200
OG0005863	DILT_0000308101-mRNA-1	EgrG_000852300	EmuJ_000852300.1	HDID_0000026901-mRNA-1	HNAJ_0000201601-mRNA-1	TTAC_0000885401-mRNA-1	MCOS_0000084801-mRNA-1	SerJv2_0710300.1	SprJv2_1136200.1	SSLN_0000814601-mRNA-1	TASK_0000156301-mRNA-1	TsM_000632100
OG0005864	DILT_0000313901-mRNA-1	EgrG_001017400	EmuJ_001017400.1	HDID_0000928101-mRNA-1	HNAJ_0001131401-mRNA-1	TTAC_0000857701-mRNA-1	MCOS_0000604301-mRNA-1	SerJv2_0700500.1	SprJv2_0185300.1	SSLN_0000736501-mRNA-1	TASK_0000611201-mRNA-1	TsM_000848700
OG0005865	DILT_0000315101-mRNA-1	EgrG_000628300	EmuJ_000628300.1	HDID_0000720301-mRNA-1	HNAJ_0000928001-mRNA-1	TTAC_0000790801-mRNA-1	MCOS_0000641301-mRNA-1	SerJv2_2264000.1	SprJv2_1298700.1	SSLN_0001494801-mRNA-1	TASK_0000473501-mRNA-1	TsM_000901000
OG0005868	DILT_0000326101-mRNA-1	EgrG_000721600	EmuJ_000721600.1	HDID_0001082401-mRNA-1	HNAJ_0000754901-mRNA-1	TTAC_0000101801-mRNA-1	MCOS_0000116001-mRNA-1	SerJv2_2046200.1	SprJv2_0188800.1	SSLN_0000436301-mRNA-1	TASK_0000351501-mRNA-1	TsM_000411500
OG0005872	DILT_0000336301-mRNA-1	EgrG_000438900	EmuJ_000438900.1	HDID_0001068101-mRNA-1	HNAJ_0000733401-mRNA-1	TTAC_0000311801-mRNA-1	MCOS_0001028601-mRNA-1	SerJv2_1694800.1	SprJv2_2253800.1	SSLN_0000000501-mRNA-1	TASK_0000184801-mRNA-1	TsM_000244900
OG0005874	DILT_0000339801-mRNA-1	EgrG_000439400	EmuJ_000439400.1	HDID_0000037401-mRNA-1	HNAJ_0000733901-mRNA-1	TTAC_0001022701-mRNA-1	MCOS_0000360401-mRNA-1	SerJv2_1915200.1	SprJv2_0382700.1	SSLN_0001325101-mRNA-1	TASK_0000726101-mRNA-1	TsM_000245000
OG0005877	DILT_0000350001-mRNA-1	EgrG_000756400	EmuJ_000756400.1	HDID_0001056001-mRNA-1	HNAJ_0000377201-mRNA-1	TTAC_0000141601-mRNA-1	MCOS_0001009501-mRNA-1	SerJv2_1266200.1	SprJv2_0077400.1	SSLN_0001286301-mRNA-1	TASK_0000622501-mRNA-1	TsM_000977200
OG0005881	DILT_0000364601-mRNA-1	EgrG_000497800	EmuJ_000497800.1	HDID_0001043301-mRNA-1	HNAJ_0001236301-mRNA-1	TTAC_0000925701-mRNA-1	MCOS_0000736301-mRNA-1	SerJv2_0497900.1	SprJv2_1142100.1	SSLN_0000462601-mRNA-1	TASK_0000769901-mRNA-1	TsM_001182900
OG0005882	DILT_0000364701-mRNA-1	EgrG_000497900	EmuJ_000497900.1	HDID_0001043401-mRNA-1	HNAJ_0001236201-mRNA-1	TTAC_0000925801-mRNA-1	MCOS_0000736201-mRNA-1	SerJv2_0497800.1	SprJv2_1142200.1	SSLN_0000462501-mRNA-1	TASK_0000770001-mRNA-1	TsM_000086900
OG0005883	DILT_0000370301-mRNA-1	EgrG_001165300	EmuJ_001165300.1	HDID_0000146701-mRNA-1	HNAJ_0001007901-mRNA-1	TTAC_0000096001-mRNA-1	MCOS_0000536001-mRNA-1	SerJv2_2645800.1	SprJv2_0075900.1	SSLN_0000257401-mRNA-1	TASK_0000789901-mRNA-1	TsM_001057900
OG0005884	DILT_0000372601-mRNA-1	EgrG_000213000	EmuJ_000213000.1	HDID_0000370201-mRNA-1	HNAJ_0000350001-mRNA-1	TTAC_0001021601-mRNA-1	MCOS_0000944201-mRNA-1	SerJv2_1788400.1	SprJv2_0722200.1	SSLN_0000982901-mRNA-1	TASK_0000313001-mRNA-1	TsM_000162400
OG0005888	DILT_0000381001-mRNA-1	EgrG_000113700	EmuJ_000113700.1	HDID_0000411101-mRNA-1	HNAJ_0000724601-mRNA-1	TTAC_0000635701-mRNA-1	MCOS_0000633301-mRNA-1	SerJv2_2143400.1	SprJv2_1199000.1	SSLN_0001209301-mRNA-1	TASK_0000195901-mRNA-1	TsM_000622000
OG0005889	DILT_0000383401-mRNA-1	EgrG_000836900	EmuJ_000836900.1	HDID_0000697501-mRNA-1	HNAJ_0001020301-mRNA-1	TTAC_0000504301-mRNA-1	MCOS_0000123501-mRNA-1	SerJv2_2387600.1	SprJv2_0284100.1	SSLN_0000487001-mRNA-1	TASK_0000887401-mRNA-1	TsM_000465800
OG0005895	DILT_0000418001-mRNA-1	EgrG_000888200	EmuJ_000888200.1	HDID_0000764301-mRNA-1	HNAJ_0000198001-mRNA-1	TTAC_0000861801-mRNA-1	MCOS_0000798101-mRNA-1	SerJv2_1633800.1	SprJv2_0289900.1	SSLN_0001356501-mRNA-1	TASK_0000758201-mRNA-1	TsM_000862300
OG0005900	DILT_0000432901-mRNA-1	EgrG_000438800	EmuJ_000438800.1	HDID_0001040801-mRNA-1	HNAJ_0000733201-mRNA-1	TTAC_0001050401-mRNA-1	MCOS_0000269701-mRNA-1	SerJv2_0037700.1	SprJv2_1003300.1	SSLN_0000053801-mRNA-1	TASK_0000184601-mRNA-1	TsM_000907100
OG0005902	DILT_0000438601-mRNA-1	EgrG_001197000	EmuJ_001197000.1	HDID_0000262601-mRNA-1	HNAJ_0000443701-mRNA-1	TTAC_0000252801-mRNA-1	MCOS_0000921801-mRNA-1	SerJv2_2260600.1	SprJv2_2131400.1	SSLN_0000559501-mRNA-1	TASK_0000494601-mRNA-1	TsM_000392700
OG0005905	DILT_0000444201-mRNA-1	EgrG_001048600	EmuJ_001048600.1	HDID_0000237601-mRNA-1	HNAJ_0000275901-mRNA-1	TTAC_0000170701-mRNA-1	MCOS_0000526401-mRNA-1	SerJv2_1002600.1	SprJv2_1503400.1	SSLN_0001231801-mRNA-1	TASK_0000460601-mRNA-1	TsM_000721800
OG0005906	DILT_0000446101-mRNA-1	EgrG_000136500	EmuJ_000136500.1	HDID_0000282101-mRNA-1	HNAJ_0000996901-mRNA-1	TTAC_0001019501-mRNA-1	MCOS_0000901801-mRNA-1	SerJv2_0743900.1	SprJv2_0496800.1	SSLN_0001292601-mRNA-1	TASK_0000471801-mRNA-1	TsM_000545000
OG0005908	DILT_0000461401-mRNA-1	EgrG_000500600	EmuJ_000500600.1	HDID_0000915701-mRNA-1	HNAJ_0001237601-mRNA-1	TTAC_0000214401-mRNA-1	MCOS_0001008601-mRNA-1	SerJv2_0815900.1	SprJv2_0388300.1	SSLN_0000367101-mRNA-1	TASK_0000108201-mRNA-1	TsM_000527000
OG0005912	DILT_0000487801-mRNA-1	EgrG_000440700	EmuJ_000440700.1	HDID_0000014101-mRNA-1	HNAJ_0000395501-mRNA-1	TTAC_0001024101-mRNA-1	MCOS_0000365801-mRNA-1	SerJv2_0770900.1	SprJv2_0772700.1	SSLN_0001834201-mRNA-1	TASK_0000364701-mRNA-1	TsM_000697100
OG0005913	DILT_0000489601-mRNA-1	EgrG_001060200	EmuJ_001060200.1	HDID_0001003201-mRNA-1	HNAJ_0000903201-mRNA-1	TTAC_0000889001-mRNA-1	MCOS_0000232701-mRNA-1	SerJv2_1904100.1	SprJv2_1327900.1	SSLN_0000651401-mRNA-1	TASK_0000941401-mRNA-1	TsM_000804800
OG0005914	DILT_0000499101-mRNA-1	EgrG_000571000	EmuJ_000571000.1	HDID_0000678601-mRNA-1	HNAJ_0001278601-mRNA-1	TTAC_0000947601-mRNA-1	MCOS_0001018201-mRNA-1	SerJv2_0782100.1	SprJv2_0433100.1	SSLN_0000310901-mRNA-1	TASK_0000388601-mRNA-1	TsM_000818300
OG0005917	DILT_0000508201-mRNA-1	EgrG_000487800	EmuJ_000487800.1	HDID_0000959401-mRNA-1	HNAJ_0000818201-mRNA-1	TTAC_0000062801-mRNA-1	MCOS_0000509701-mRNA-1	SerJv2_0047100.1	SprJv2_0341200.1	SSLN_0001404801-mRNA-1	TASK_0000595201-mRNA-1	TsM_000809300
OG0005918	DILT_0000508501-mRNA-1	EgrG_000983600	EmuJ_000983600.1	HDID_0000912301-mRNA-1	HNAJ_0000201901-mRNA-1	TTAC_0000986701-mRNA-1	MCOS_0000401201-mRNA-1	SerJv2_1124800.1	SprJv2_1210200.1	SSLN_0001903201-mRNA-1	TASK_0000763501-mRNA-1	TsM_000714000
OG0005919	DILT_0000508901-mRNA-1	EgrG_001165600	EmuJ_001165600.1	HDID_0000469301-mRNA-1	HNAJ_0000154501-mRNA-1	TTAC_0000881801-mRNA-1	MCOS_0000535701-mRNA-1	SerJv2_1192200.1	SprJv2_0075500.1	SSLN_0000257801-mRNA-1	TASK_0000789601-mRNA-1	TsM_001050000
OG0005922	DILT_0000520801-mRNA-1	EgrG_000846500	EmuJ_000846500.1	HDID_0000049001-mRNA-1	HNAJ_0000722701-mRNA-1	TTAC_0000232101-mRNA-1	MCOS_0000418801-mRNA-1	SerJv2_2562200.1	SprJv2_0671200.1	SSLN_0000839401-mRNA-1	TASK_0000993001-mRNA-1	TsM_000006100
OG0005927	DILT_0000542901-mRNA-1	EgrG_000107200	EmuJ_000107200.1	HDID_0000847201-mRNA-1	HNAJ_0000937401-mRNA-1	TTAC_0000735001-mRNA-1	MCOS_0000103701-mRNA-1	SerJv2_0220100.1	SprJv2_1569000.1	SSLN_0000561701-mRNA-1	TASK_0000915001-mRNA-1	TsM_000627600
OG0005928	DILT_0000543501-mRNA-1	EgrG_001164100	EmuJ_001164100.1	HDID_0000959701-mRNA-1	HNAJ_0000981201-mRNA-1	TTAC_0000115901-mRNA-1	MCOS_0000727901-mRNA-1	SerJv2_1100500.1	SprJv2_1181000.1	SSLN_0001340001-mRNA-1	TASK_0000579101-mRNA-1	TsM_000257000
OG0005929	DILT_0000553001-mRNA-1	EgrG_000694380	EmuJ_000694380.1	HDID_0000304001-mRNA-1	HNAJ_0000071601-mRNA-1	TTAC_0000937101-mRNA-1	MCOS_0000864601-mRNA-1	SerJv2_1900500.1	SprJv2_1945900.1	SSLN_0001368701-mRNA-1	TASK_0000386001-mRNA-1	TsM_001108200
OG0005938	DILT_0000601301-mRNA-1	EgrG_000762200	EmuJ_000762200.1	HDID_0000106501-mRNA-1	HNAJ_0000413501-mRNA-1	TTAC_0000013801-mRNA-1	MCOS_0000119501-mRNA-1	SerJv2_1800700.1	SprJv2_0321000.1	SSLN_0000880601-mRNA-1	TASK_0000547701-mRNA-1	TsM_000721300
OG0005939	DILT_0000601801-mRNA-1	EgrG_001042800	EmuJ_001042800.1	HDID_0000206701-mRNA-1	HNAJ_0000356101-mRNA-1	TTAC_0000704201-mRNA-1	MCOS_0000015601-mRNA-1	SerJv2_2217000.1	SprJv2_2035300.1	SSLN_0000962001-mRNA-1	TASK_0000176101-mRNA-1	TsM_000050400
OG0005940	DILT_0000607101-mRNA-1	EgrG_001054400	EmuJ_001054400.1	HDID_0000447201-mRNA-1	HNAJ_0000764701-mRNA-1	TTAC_0000386401-mRNA-1	MCOS_0000653401-mRNA-1	SerJv2_0836300.1	SprJv2_2067800.1	SSLN_0000709301-mRNA-1	TASK_0000682801-mRNA-1	TsM_000376800
OG0005943	DILT_0000629801-mRNA-1	EgrG_000877400	EmuJ_000877400.1	HDID_0000231701-mRNA-1	HNAJ_0001144401-mRNA-1	TTAC_0000722601-mRNA-1	MCOS_0000358501-mRNA-1	SerJv2_1777900.1	SprJv2_0041400.1	SSLN_0001107601-mRNA-1	TASK_0000499501-mRNA-1	TsM_000700000
OG0005944	DILT_0000634801-mRNA-1	EgrG_000874100	EmuJ_000874100.1	HDID_0000335401-mRNA-1	HNAJ_0001154001-mRNA-1	TTAC_0000079801-mRNA-1	MCOS_0000083301-mRNA-1	SerJv2_1268500.1	SprJv2_0080100.1	SSLN_0000443001-mRNA-1	TASK_0000573701-mRNA-1	TsM_000093400
OG0005945	DILT_0000635401-mRNA-1	EgrG_001099300	EmuJ_001099300.1	HDID_0000699801-mRNA-1	HNAJ_0000379201-mRNA-1	TTAC_0000753401-mRNA-1	MCOS_0000064001-mRNA-1	SerJv2_0651100.1	SprJv2_0273600.1	SSLN_0001694701-mRNA-1	TASK_0000009801-mRNA-1	TsM_001054300
OG0005950	DILT_0000645201-mRNA-1	EgrG_000893000	EmuJ_000893000.1	HDID_0000716501-mRNA-1	HNAJ_0000756701-mRNA-1	TTAC_0000189401-mRNA-1	MCOS_0000870201-mRNA-1	SerJv2_2050000.1	SprJv2_0292600.1	SSLN_0000065101-mRNA-1	TASK_0000488201-mRNA-1	TsM_000652500
OG0005951	DILT_0000652601-mRNA-1	EgrG_000645600	EmuJ_000645600.1	HDID_0000719101-mRNA-1	HNAJ_0000190001-mRNA-1	TTAC_0000438201-mRNA-1	MCOS_0000372801-mRNA-1	SerJv2_1165400.1	SprJv2_0442300.1	SSLN_0001288101-mRNA-1	TASK_0000440501-mRNA-1	TsM_000001100
OG0005955	DILT_0000657101-mRNA-1	EgrG_000460600	EmuJ_000460600.1	HDID_0000880601-mRNA-1	HNAJ_0000887701-mRNA-1	TTAC_0000728001-mRNA-1	MCOS_0000070901-mRNA-1	SerJv2_0444900.1	SprJv2_0403600.1	SSLN_0000991601-mRNA-1	TASK_0000526601-mRNA-1	TsM_000537800
OG0005959	DILT_0000667201-mRNA-1	EgrG_000079900	EmuJ_000079900.1	HDID_0000016501-mRNA-1	HNAJ_0000802901-mRNA-1	TTAC_0000824501-mRNA-1	MCOS_0000664601-mRNA-1	SerJv2_1580900.1	SprJv2_1619800.1	SSLN_0002007101-mRNA-1	TASK_0000165601-mRNA-1	TsM_000535300
OG0005960	DILT_0000668401-mRNA-1	EgrG_000507000	EmuJ_000507000.1	HDID_0000424901-mRNA-1	HNAJ_0000958501-mRNA-1	TTAC_0000983001-mRNA-1	MCOS_0000908201-mRNA-1	SerJv2_0052400.1	SprJv2_0486200.1	SSLN_0000686701-mRNA-1	TASK_0000030401-mRNA-1	TsM_000065300
OG0005961	DILT_0000668501-mRNA-1	EgrG_000506900	EmuJ_000506900.1	HDID_0000424801-mRNA-1	HNAJ_0000958601-mRNA-1	TTAC_0000982901-mRNA-1	MCOS_0000908301-mRNA-1	SerJv2_0052500.1	SprJv2_0486100.1	SSLN_0000686601-mRNA-1	TASK_0000030501-mRNA-1	TsM_000065000
OG0005962	DILT_0000677901-mRNA-1	EgrG_000075400	EmuJ_000075400.1	HDID_0000787201-mRNA-1	HNAJ_0000008601-mRNA-1	TTAC_0000814901-mRNA-1	MCOS_0000575601-mRNA-1	SerJv2_0619300.1	SprJv2_0122100.1	SSLN_0000061501-mRNA-1	TASK_0000711801-mRNA-1	TsM_000527400
OG0005963	DILT_0000678401-mRNA-1	EgrG_000466100	EmuJ_000466100.1	HDID_0000028201-mRNA-1	HNAJ_0001135601-mRNA-1	TTAC_0000920501-mRNA-1	MCOS_0000314701-mRNA-1	SerJv2_2113500.1	SprJv2_0384100.1	SSLN_0000258901-mRNA-1	TASK_0000625901-mRNA-1	TsM_000881700
OG0005965	DILT_0000693301-mRNA-1	EgrG_001011900	EmuJ_001011900.1	HDID_0000184401-mRNA-1	HNAJ_0000436001-mRNA-1	TTAC_0000047301-mRNA-1	MCOS_0000611501-mRNA-1	SerJv2_1650400.1	SprJv2_0182700.1	SSLN_0000226301-mRNA-1	TASK_0000438201-mRNA-1	TsM_000168400
OG0005971	DILT_0000722101-mRNA-1	EgrG_000241900	EmuJ_000241900.1	HDID_0000679401-mRNA-1	HNAJ_0000881501-mRNA-1	TTAC_0000299801-mRNA-1	MCOS_0000374501-mRNA-1	SerJv2_0704400.1	SprJv2_1287900.1	SSLN_0000738101-mRNA-1	TASK_0000486801-mRNA-1	TsM_000767400
OG0005978	DILT_0000756301-mRNA-1	EgrG_000075300	EmuJ_000075300.1	HDID_0000787401-mRNA-1	HNAJ_0000008401-mRNA-1	TTAC_0000814801-mRNA-1	MCOS_0000575301-mRNA-1	SerJv2_0141700.1	SprJv2_0753900.1	SSLN_0001003301-mRNA-1	TASK_0000230201-mRNA-1	TsM_000527600
OG0005981	DILT_0000784601-mRNA-1	EgrG_000903900	EmuJ_000903900.1	HDID_0000787701-mRNA-1	HNAJ_0001107201-mRNA-1	TTAC_0000787101-mRNA-1	MCOS_0000675301-mRNA-1	SerJv2_1905400.1	SprJv2_0002800.1	SSLN_0000022901-mRNA-1	TASK_0000554001-mRNA-1	TsM_000157100
OG0005983	DILT_0000788201-mRNA-1	EgrG_000714500	EmuJ_000714500.1	HDID_0000290201-mRNA-1	HNAJ_0000642601-mRNA-1	TTAC_0000608401-mRNA-1	MCOS_0001035201-mRNA-1	SerJv2_0836600.1	SprJv2_0173500.1	SSLN_0001213701-mRNA-1	TASK_0000645301-mRNA-1	TsM_000694700
OG0005985	DILT_0000799701-mRNA-1	EgrG_001014600	EmuJ_001014600.1	HDID_0000926201-mRNA-1	HNAJ_0001259901-mRNA-1	TTAC_0000837101-mRNA-1	MCOS_0000728801-mRNA-1	SerJv2_1646400.1	SprJv2_0826500.1	SSLN_0001477201-mRNA-1	TASK_0000696401-mRNA-1	TsM_000276200
OG0005988	DILT_0000804201-mRNA-1	EgrG_000483700	EmuJ_000483700.1	HDID_0000895901-mRNA-1	HNAJ_0001225201-mRNA-1	TTAC_0000070601-mRNA-1	MCOS_0000532801-mRNA-1	SerJv2_0043300.1	SprJv2_0337400.1	SSLN_0001146901-mRNA-1	TASK_0000485101-mRNA-1	TsM_001224500
OG0005994	DILT_0000822601-mRNA-1	EgrG_000248100	EmuJ_000248100.1	HDID_0000362201-mRNA-1	HNAJ_0000901001-mRNA-1	TTAC_0000178501-mRNA-1	MCOS_0000269301-mRNA-1	SerJv2_1408500.1	SprJv2_0537200.1	SSLN_0000891301-mRNA-1	TASK_0000614801-mRNA-1	TsM_001200000
OG0005998	DILT_0000833901-mRNA-1	EgrG_000852100	EmuJ_000852100.1	HDID_0000027101-mRNA-1	HNAJ_0001043301-mRNA-1	TTAC_0000746101-mRNA-1	MCOS_0000084601-mRNA-1	SerJv2_0579800.1	SprJv2_0370900.1	SSLN_0001352101-mRNA-1	TASK_0000823201-mRNA-1	TsM_000800400
OG0002658	DILT_0001044101-mRNA-1	EgrG_000668400	EmuJ_000668400.1	HDID_0000506501-mRNA-1	HNAJ_0000151201-mRNA-1	TTAC_0000835601-mRNA-1	MCOS_0000658201-mRNA-1	SerJv2_1810200.1	SprJv2_1514200.1	SSLN_0001801701-mRNA-1	TASK_0000200901-mRNA-1	TsM_000436500
OG0002759	DILT_0000010201-mRNA-1	EgrG_001128100	EmuJ_001128100.1	HDID_0000210201-mRNA-1	HNAJ_0000741901-mRNA-1	TTAC_0001070201-mRNA-1	MCOS_0000647601-mRNA-1	SerJv2_0532000.1	SprJv2_0125000.1	SSLN_0000877901-mRNA-1	TASK_0000543301-mRNA-1	TsM_001136700
OG0002866	DILT_0000551301-mRNA-1	EgrG_000812000	EmuJ_000812000.1	HDID_0000407801-mRNA-1	HNAJ_0001032801-mRNA-1	TTAC_0000736401-mRNA-1	MCOS_0000531101-mRNA-1	SerJv2_0858900.1	SprJv2_0933200.1	SSLN_0000081101-mRNA-1	TASK_0000562201-mRNA-1	TsM_000641500
OG0003022	DILT_0001312401-mRNA-1	EgrG_001060700	EmuJ_001060700.1	HDID_0000065901-mRNA-1	HNAJ_0000921901-mRNA-1	TTAC_0000639301-mRNA-1	MCOS_0000075201-mRNA-1	SerJv2_0810200.1	SprJv2_1399100.1	SSLN_0000785801-mRNA-1	TASK_0000728001-mRNA-1	TsM_000554400
OG0003066	DILT_0001869101-mRNA-1	EgrG_000083900	EmuJ_000083900.1	HDID_0000103301-mRNA-1	HNAJ_0001049801-mRNA-1	TTAC_0000917901-mRNA-1	MCOS_0000257401-mRNA-1	SerJv2_1252000.1	SprJv2_1168000.1	SSLN_0000725201-mRNA-1	TASK_0000136501-mRNA-1	TsM_000437900
OG0003067	DILT_0001869801-mRNA-1	EgrG_000931900	EmuJ_000931900.1	HDID_0000135101-mRNA-1	HNAJ_0000257601-mRNA-1	TTAC_0000917601-mRNA-1	MCOS_0000904801-mRNA-1	SerJv2_1281800.1	SprJv2_1496600.1	SSLN_0000353801-mRNA-1	TASK_0000802101-mRNA-1	TsM_000342700
OG0003069	DILT_0001944601-mRNA-1	EgrG_001016300	EmuJ_001016300.1	HDID_0000093401-mRNA-1	HNAJ_0000018501-mRNA-1	TTAC_0000860601-mRNA-1	MCOS_0000605101-mRNA-1	SerJv2_0302400.1	SprJv2_0816400.1	SSLN_0001796001-mRNA-1	TASK_0000101101-mRNA-1	TsM_001055600
OG0003172	DILT_0000340101-mRNA-1	EgrG_000349900	EmuJ_000349900.1	HDID_0000837101-mRNA-1	HNAJ_0000150901-mRNA-1	TTAC_0000876301-mRNA-1	MCOS_0000108801-mRNA-1	SerJv2_2124000.1	SprJv2_1079300.1	SSLN_0001096501-mRNA-1	TASK_0000199801-mRNA-1	TsM_000159300
OG0003210	DILT_0000454601-mRNA-1	EgrG_000228500	EmuJ_000228500.1	HDID_0001036701-mRNA-1	HNAJ_0000309501-mRNA-1	TTAC_0000332001-mRNA-1	MCOS_0000121801-mRNA-1	SerJv2_1692200.1	SprJv2_0424600.1	SSLN_0000550101-mRNA-1	TASK_0000904401-mRNA-1	TsM_000399600
OG0003225	DILT_0000492401-mRNA-1	EgrG_000801700	EmuJ_000801700.1	HDID_0000489301-mRNA-1	HNAJ_0000949001-mRNA-1	TTAC_0000222101-mRNA-1	MCOS_0001027201-mRNA-1	SerJv2_0025800.1	SprJv2_0160600.1	SSLN_0000834401-mRNA-1	TASK_0000841601-mRNA-1	TsM_000530100
OG0003230	DILT_0000506101-mRNA-1	EgrG_000741500	EmuJ_000741500.1	HDID_0000161901-mRNA-1	HNAJ_0000085501-mRNA-1	TTAC_0000082101-mRNA-1	MCOS_0000463801-mRNA-1	SerJv2_1446800.1	SprJv2_0246300.1	SSLN_0000316301-mRNA-1	TASK_0000710701-mRNA-1	TsM_000992200
OG0003304	DILT_0000779901-mRNA-1	EgrG_000102100	EmuJ_000102100.1	HDID_0000694401-mRNA-1	HNAJ_0000144701-mRNA-1	TTAC_0000084201-mRNA-1	MCOS_0000034401-mRNA-1	SerJv2_0891400.1	SprJv2_1772400.1	SSLN_0000454201-mRNA-1	TASK_0000727701-mRNA-1	TsM_000587700
OG0003310	DILT_0000796701-mRNA-1	EgrG_000210000	EmuJ_000210000.1	HDID_0000021601-mRNA-1	HNAJ_0000014801-mRNA-1	TTAC_0000210601-mRNA-1	MCOS_0000546701-mRNA-1	SerJv2_2522400.1	SprJv2_0067300.1	SSLN_0000525701-mRNA-1	TASK_0000493401-mRNA-1	TsM_000798500
OG0003328	DILT_0000850201-mRNA-1	EgrG_000042300	EmuJ_000042300.1	HDID_0000727901-mRNA-1	HNAJ_0001189101-mRNA-1	TTAC_0000205001-mRNA-1	MCOS_0000562001-mRNA-1	SerJv2_0524300.1	SprJv2_0495200.1	SSLN_0001237201-mRNA-1	TASK_0000754201-mRNA-1	TsM_000130400
OG0003329	DILT_0000851001-mRNA-1	EgrG_000616300	EmuJ_000616300.1	HDID_0000948901-mRNA-1	HNAJ_0000735801-mRNA-1	TTAC_0000015601-mRNA-1	MCOS_0000815101-mRNA-1	SerJv2_0062000.1	SprJv2_0474100.1	SSLN_0000215301-mRNA-1	TASK_0000655101-mRNA-1	TsM_000558800
OG0003340	DILT_0000875701-mRNA-1	EgrG_000674500	EmuJ_000674500.1	HDID_0001035701-mRNA-1	HNAJ_0000371201-mRNA-1	TTAC_0000912001-mRNA-1	MCOS_0000181101-mRNA-1	SerJv2_0359300.1	SprJv2_1392300.1	SSLN_0000369001-mRNA-1	TASK_0000804301-mRNA-1	TsM_000074900
OG0003359	DILT_0000988101-mRNA-1	EgrG_000697000	EmuJ_000697000.1	HDID_0000738201-mRNA-1	HNAJ_0000170801-mRNA-1	TTAC_0000620001-mRNA-1	MCOS_0000262201-mRNA-1	SerJv2_2295500.1	SprJv2_0725500.1	SSLN_0000336601-mRNA-1	TASK_0000401201-mRNA-1	TsM_000897300
OG0003366	DILT_0001036101-mRNA-1	EgrG_000171200	EmuJ_000171200.1	HDID_0000180001-mRNA-1	HNAJ_0001026001-mRNA-1	TTAC_0000796201-mRNA-1	MCOS_0000847601-mRNA-1	SerJv2_1332000.1	SprJv2_1473600.1	SSLN_0001372801-mRNA-1	TASK_0000703401-mRNA-1	TsM_001066500
OG0003381	DILT_0001117901-mRNA-1	EgrG_000331900	EmuJ_000331900.1	HDID_0000336601-mRNA-1	HNAJ_0000261101-mRNA-1	TTAC_0000688001-mRNA-1	MCOS_0000380701-mRNA-1	SerJv2_2105200.1	SprJv2_1695200.1	SSLN_0000796001-mRNA-1	TASK_0000709401-mRNA-1	TsM_001246100
OG0003396	DILT_0001170501-mRNA-1	EgrG_000333700	EmuJ_000333700.1	HDID_0000923501-mRNA-1	HNAJ_0000942501-mRNA-1	TTAC_0000686301-mRNA-1	MCOS_0000563501-mRNA-1	SerJv2_2647300.1	SprJv2_1568700.1	SSLN_0001582101-mRNA-1	TASK_0000339701-mRNA-1	TsM_001216200
OG0003421	DILT_0001292101-mRNA-1	EgrG_001103600	EmuJ_001103600.1	HDID_0000024201-mRNA-1	HNAJ_0001195201-mRNA-1	TTAC_0000061201-mRNA-1	MCOS_0000252501-mRNA-1	SerJv2_0428200.1	SprJv2_0156400.1	SSLN_0001567001-mRNA-1	TASK_0000862601-mRNA-1	TsM_001193800
OG0003459	DILT_0001708401-mRNA-1	EgrG_000262700	EmuJ_000262700.1	HDID_0000999801-mRNA-1	HNAJ_0000336701-mRNA-1	TTAC_0000726601-mRNA-1	MCOS_0000126501-mRNA-1	SerJv2_0225000.1	SprJv2_1968500.1	SSLN_0000597201-mRNA-1	TASK_0000776601-mRNA-1	TsM_000082100
OG0003461	DILT_0001715101-mRNA-1	EgrG_000570000	EmuJ_000570000.1	HDID_0000019701-mRNA-1	HNAJ_0000903301-mRNA-1	TTAC_0000119201-mRNA-1	MCOS_0000551901-mRNA-1	SerJv2_0190800.1	SprJv2_1243100.1	SSLN_0000353501-mRNA-1	TASK_0000389601-mRNA-1	TsM_000830700
OG0003464	DILT_0001723601-mRNA-1	EgrG_000592600	EmuJ_000592600.1	HDID_0000129301-mRNA-1	HNAJ_0001080401-mRNA-1	TTAC_0000674801-mRNA-1	MCOS_0000057001-mRNA-1	SerJv2_0339700.1	SprJv2_1797400.1	SSLN_0000030801-mRNA-1	TASK_0000356801-mRNA-1	TsM_000959600
OG0003465	DILT_0001727201-mRNA-1	EgrG_000673000	EmuJ_000673000.1	HDID_0000765701-mRNA-1	HNAJ_0000750301-mRNA-1	TTAC_0000794401-mRNA-1	MCOS_0000091601-mRNA-1	SerJv2_0362100.1	SprJv2_0858500.1	SSLN_0001485801-mRNA-1	TASK_0000104401-mRNA-1	TsM_000231000
OG0003470	DILT_0001792201-mRNA-1	EgrG_000706700	EmuJ_000706700.1	HDID_0000955301-mRNA-1	HNAJ_0000632801-mRNA-1	TTAC_0000632401-mRNA-1	MCOS_0000039201-mRNA-1	SerJv2_0519000.1	SprJv2_1247600.1	SSLN_0000726601-mRNA-1	TASK_0000690901-mRNA-1	TsM_001098100
OG0003544	DILT_0000208901-mRNA-1	EgrG_000121000	EmuJ_000121000.1	HDID_0000233001-mRNA-1	HNAJ_0001031101-mRNA-1	TTAC_0000436001-mRNA-1	MCOS_0000222801-mRNA-1	SerJv2_0963400.1	SprJv2_0608100.1	SSLN_0000746901-mRNA-1	TASK_0000378401-mRNA-1	TsM_000424300
OG0003545	DILT_0000209501-mRNA-1	EgrG_000378800	EmuJ_000378800.1	HDID_0000291701-mRNA-1	HNAJ_0001292001-mRNA-1	TTAC_0001035001-mRNA-1	MCOS_0000611001-mRNA-1	SerJv2_2161800.1	SprJv2_0447000.1	SSLN_0001129901-mRNA-1	TASK_0000571501-mRNA-1	TsM_001079000
OG0003551	DILT_0000228001-mRNA-1	EgrG_000390400	EmuJ_000390400.1	HDID_0000006901-mRNA-1	HNAJ_0000422401-mRNA-1	TTAC_0000693101-mRNA-1	MCOS_0000202001-mRNA-1	SerJv2_2004000.1	SprJv2_0299200.1	SSLN_0000358101-mRNA-1	TASK_0000545201-mRNA-1	TsM_000755800
OG0003566	DILT_0000271101-mRNA-1	EgrG_000951700	EmuJ_000951700.1	HDID_0000331901-mRNA-1	HNAJ_0000598101-mRNA-1	TTAC_0000913901-mRNA-1	MCOS_0000413101-mRNA-1	SerJv2_0302000.1	SprJv2_2239800.1	SSLN_0002030801-mRNA-1	TASK_0000416901-mRNA-1	TsM_000495500
OG0003569	DILT_0000290301-mRNA-1	EgrG_001180200	EmuJ_001180200.1	HDID_0000817301-mRNA-1	HNAJ_0000010501-mRNA-1	TTAC_0000429901-mRNA-1	MCOS_0000251801-mRNA-1	SerJv2_0988800.1	SprJv2_0675000.1	SSLN_0000876001-mRNA-1	TASK_0000576001-mRNA-1	TsM_001115000
OG0003573	DILT_0000294501-mRNA-1	EgrG_000978400	EmuJ_000978400.1	HDID_0000405701-mRNA-1	HNAJ_0001216101-mRNA-1	TTAC_0000153801-mRNA-1	MCOS_0000046801-mRNA-1	SerJv2_1997500.1	SprJv2_1316200.1	SSLN_0000542001-mRNA-1	TASK_0000674401-mRNA-1	TsM_001148000
OG0003577	DILT_0000303401-mRNA-1	EgrG_000169100	EmuJ_000169100.1	HDID_0000131101-mRNA-1	HNAJ_0000878901-mRNA-1	TTAC_0000074201-mRNA-1	MCOS_0000771501-mRNA-1	SerJv2_2147500.1	SprJv2_1096100.1	SSLN_0000774401-mRNA-1	TASK_0000733601-mRNA-1	TsM_001106100
OG0003602	DILT_0000384001-mRNA-1	EgrG_000926200	EmuJ_000926200.1	HDID_0000703001-mRNA-1	HNAJ_0000143101-mRNA-1	TTAC_0000806501-mRNA-1	MCOS_0000987901-mRNA-1	SerJv2_1493800.1	SprJv2_1428800.1	SSLN_0000119601-mRNA-1	TASK_0000620601-mRNA-1	TsM_000575500
OG0003613	DILT_0000429401-mRNA-1	EgrG_000529700	EmuJ_000529700.1	HDID_0000307901-mRNA-1	HNAJ_0000145301-mRNA-1	TTAC_0000959401-mRNA-1	MCOS_0000900701-mRNA-1	SerJv2_1149900.1	SprJv2_2112800.1	SSLN_0000243301-mRNA-1	TASK_0000955801-mRNA-1	TsM_001015300
OG0003614	DILT_0000429601-mRNA-1	EgrG_000701800	EmuJ_000701800.1	HDID_0000123901-mRNA-1	HNAJ_0000337001-mRNA-1	TTAC_0000039201-mRNA-1	MCOS_0000952201-mRNA-1	SerJv2_1118200.1	SprJv2_1087000.1	SSLN_0000607801-mRNA-1	TASK_0000672701-mRNA-1	TsM_001048700
OG0003623	DILT_0000459901-mRNA-1	EgrG_001149200	EmuJ_001149200.1	HDID_0001109701-mRNA-1	HNAJ_0001222301-mRNA-1	TTAC_0001010901-mRNA-1	MCOS_0000402901-mRNA-1	SerJv2_2356900.1	SprJv2_0309700.1	SSLN_0001429001-mRNA-1	TASK_0000220001-mRNA-1	TsM_000294500
OG0003652	DILT_0000536301-mRNA-1	EgrG_000807600	EmuJ_000807600.1	HDID_0000504301-mRNA-1	HNAJ_0000266801-mRNA-1	TTAC_0000965101-mRNA-1	MCOS_0000599401-mRNA-1	SerJv2_0255700.1	SprJv2_0350100.1	SSLN_0000609901-mRNA-1	TASK_0000383701-mRNA-1	TsM_000014800
OG0003657	DILT_0000553601-mRNA-1	EgrG_000819500	EmuJ_000819500.1	HDID_0000512701-mRNA-1	HNAJ_0000730401-mRNA-1	TTAC_0000167101-mRNA-1	MCOS_0000068401-mRNA-1	SerJv2_1804300.1	SprJv2_0438600.1	SSLN_0000703101-mRNA-1	TASK_0000842501-mRNA-1	TsM_000128200
OG0003672	DILT_0000611301-mRNA-1	EgrG_001133600	EmuJ_001133600.1	HDID_0000891801-mRNA-1	HNAJ_0001206801-mRNA-1	TTAC_0000690001-mRNA-1	MCOS_0001001001-mRNA-1	SerJv2_1021900.1	SprJv2_1291600.1	SSLN_0001571601-mRNA-1	TASK_0000646101-mRNA-1	TsM_001140000
OG0003676	DILT_0000613901-mRNA-1	EgrG_000962500	EmuJ_000962500.1	HDID_0000762601-mRNA-1	HNAJ_0000820501-mRNA-1	TTAC_0000145901-mRNA-1	MCOS_0000516601-mRNA-1	SerJv2_1002300.1	SprJv2_1503900.1	SSLN_0000570301-mRNA-1	TASK_0000004601-mRNA-1	TsM_000615200
OG0003678	DILT_0000618901-mRNA-1	EgrG_000332900	EmuJ_000332900.1	HDID_0000151601-mRNA-1	HNAJ_0001155101-mRNA-1	TTAC_0000687401-mRNA-1	MCOS_0000564301-mRNA-1	SerJv2_2112200.1	SprJv2_0463200.1	SSLN_0001821401-mRNA-1	TASK_0000710201-mRNA-1	TsM_000930600
OG0003684	DILT_0000638101-mRNA-1	EgrG_000438200	EmuJ_000438200.1	HDID_0000080301-mRNA-1	HNAJ_0000057301-mRNA-1	TTAC_0000879401-mRNA-1	MCOS_0000790101-mRNA-1	SerJv2_1723800.1	SprJv2_1720800.1	SSLN_0000704501-mRNA-1	TASK_0000730001-mRNA-1	TsM_000698200
OG0003688	DILT_0000643501-mRNA-1	EgrG_000834200	EmuJ_000834200.1	HDID_0000841501-mRNA-1	HNAJ_0000971801-mRNA-1	TTAC_0000965801-mRNA-1	MCOS_0000665801-mRNA-1	SerJv2_0659600.1	SprJv2_0281900.1	SSLN_0000485401-mRNA-1	TASK_0000344501-mRNA-1	TsM_001055000
OG0003709	DILT_0000708901-mRNA-1	EgrG_000664500	EmuJ_000664500.1	HDID_0000381901-mRNA-1	HNAJ_0001086801-mRNA-1	TTAC_0000321501-mRNA-1	MCOS_0000035201-mRNA-1	SerJv2_2409900.1	SprJv2_1638900.1	SSLN_0001712201-mRNA-1	TASK_0000747501-mRNA-1	TsM_000469200
OG0003721	DILT_0000789801-mRNA-1	EgrG_000995500	EmuJ_000995500.1	HDID_0000892401-mRNA-1	HNAJ_0000959001-mRNA-1	TTAC_0000195701-mRNA-1	MCOS_0000169001-mRNA-1	SerJv2_1754500.1	SprJv2_0659700.1	SSLN_0000019901-mRNA-1	TASK_0000100001-mRNA-1	TsM_000675400
OG0003723	DILT_0000792201-mRNA-1	EgrG_000218300	EmuJ_000218300.1	HDID_0000058901-mRNA-1	HNAJ_0001182901-mRNA-1	TTAC_0000040801-mRNA-1	MCOS_0001002801-mRNA-1	SerJv2_0248900.1	SprJv2_1045200.1	SSLN_0000040301-mRNA-1	TASK_0000624101-mRNA-1	TsM_000635500
OG0003732	DILT_0000817901-mRNA-1	EgrG_000570400	EmuJ_000570400.1	HDID_0000853101-mRNA-1	HNAJ_0001167001-mRNA-1	TTAC_0000042901-mRNA-1	MCOS_0000626501-mRNA-1	SerJv2_0719900.1	SprJv2_1186200.1	SSLN_0000476601-mRNA-1	TASK_0000389201-mRNA-1	TsM_000067600
OG0003742	DILT_0000850301-mRNA-1	EgrG_000056100	EmuJ_000056100.1	HDID_0000207701-mRNA-1	HNAJ_0001125501-mRNA-1	TTAC_0000880101-mRNA-1	MCOS_0000107701-mRNA-1	SerJv2_1120700.1	SprJv2_1084100.1	SSLN_0000876201-mRNA-1	TASK_0000047501-mRNA-1	TsM_001129600
OG0003744	DILT_0000870201-mRNA-1	EgrG_000770400	EmuJ_000770400.1	HDID_0000070201-mRNA-1	HNAJ_0000885601-mRNA-1	TTAC_0000386201-mRNA-1	MCOS_0000593101-mRNA-1	SerJv2_0408400.1	SprJv2_1347200.1	SSLN_0001121301-mRNA-1	TASK_0000713301-mRNA-1	TsM_000588700
OG0003753	DILT_0000904801-mRNA-1	EgrG_001104200	EmuJ_001104200.1	HDID_0000360801-mRNA-1	HNAJ_0000851101-mRNA-1	TTAC_0000163401-mRNA-1	MCOS_0000271501-mRNA-1	SerJv2_0750800.1	SprJv2_1523200.1	SSLN_0001331301-mRNA-1	TASK_0000105501-mRNA-1	TsM_000213900
OG0003760	DILT_0000935501-mRNA-1	EgrG_000699800	EmuJ_000699800.1	HDID_0000094901-mRNA-1	HNAJ_0000850201-mRNA-1	TTAC_0000622601-mRNA-1	MCOS_0000149701-mRNA-1	SerJv2_0741500.1	SprJv2_0822500.1	SSLN_0001301901-mRNA-1	TASK_0000398901-mRNA-1	TsM_000844100
OG0003769	DILT_0000964501-mRNA-1	EgrG_000534300	EmuJ_000534300.1	HDID_0000747501-mRNA-1	HNAJ_0000199501-mRNA-1	TTAC_0000775901-mRNA-1	MCOS_0000240801-mRNA-1	SerJv2_1653200.1	SprJv2_1817900.1	SSLN_0001189601-mRNA-1	TASK_0000807401-mRNA-1	TsM_000585100
OG0003773	DILT_0000986301-mRNA-1	EgrG_001189800	EmuJ_001189800.1	HDID_0000932601-mRNA-1	HNAJ_0001049501-mRNA-1	TTAC_0000255001-mRNA-1	MCOS_0000991301-mRNA-1	SerJv2_0027600.1	SprJv2_0161700.1	SSLN_0000826901-mRNA-1	TASK_0000366001-mRNA-1	TsM_000037900
OG0003774	DILT_0000990401-mRNA-1	EgrG_000780300	EmuJ_000780300.1	HDID_0000477501-mRNA-1	HNAJ_0000937601-mRNA-1	TTAC_0000733001-mRNA-1	MCOS_0000230601-mRNA-1	SerJv2_1431100.1	SprJv2_1773400.1	SSLN_0001490101-mRNA-1	TASK_0000154601-mRNA-1	TsM_000441100
OG0003788	DILT_0001046301-mRNA-1	EgrG_000214800	EmuJ_000214800.1	HDID_0000814801-mRNA-1	HNAJ_0001169601-mRNA-1	TTAC_0001142201-mRNA-1	MCOS_0000517701-mRNA-1	SerJv2_0201800.1	SprJv2_0803300.1	SSLN_0001202201-mRNA-1	TASK_0000689401-mRNA-1	TsM_000659600
OG0003792	DILT_0001060001-mRNA-1	EgrG_001194300	EmuJ_001194300.1	HDID_0000945001-mRNA-1	HNAJ_0001013301-mRNA-1	TTAC_0000343801-mRNA-1	MCOS_0000043701-mRNA-1	SerJv2_0029900.1	SprJv2_0164300.1	SSLN_0001609601-mRNA-1	TASK_0000828601-mRNA-1	TsM_000779900
OG0003807	DILT_0001162201-mRNA-1	EgrG_000963700	EmuJ_000963700.1	HDID_0000744201-mRNA-1	HNAJ_0000017401-mRNA-1	TTAC_0000795101-mRNA-1	MCOS_0000515401-mRNA-1	SerJv2_0318500.1	SprJv2_1338100.1	SSLN_0001718501-mRNA-1	TASK_0000003401-mRNA-1	TsM_001081200
OG0003836	DILT_0001270901-mRNA-1	EgrG_000870900	EmuJ_000870900.1	HDID_0000063701-mRNA-1	HNAJ_0001046101-mRNA-1	TTAC_0000797601-mRNA-1	MCOS_0000259001-mRNA-1	SerJv2_0681200.1	SprJv2_1462200.1	SSLN_0000014501-mRNA-1	TASK_0000735901-mRNA-1	TsM_000085900
OG0003838	DILT_0001274201-mRNA-1	EgrG_000123400	EmuJ_000123400.1	HDID_0000905001-mRNA-1	HNAJ_0000026401-mRNA-1	TTAC_0000453101-mRNA-1	MCOS_0000786001-mRNA-1	SerJv2_0222100.1	SprJv2_1568300.1	SSLN_0001051901-mRNA-1	TASK_0000652601-mRNA-1	TsM_000552600
OG0003847	DILT_0001335001-mRNA-1	EgrG_000257100	EmuJ_000257100.1	HDID_0000244601-mRNA-1	HNAJ_0000883001-mRNA-1	TTAC_0000001301-mRNA-1	MCOS_0000398201-mRNA-1	SerJv2_0127300.1	SprJv2_0425500.1	SSLN_0001262601-mRNA-1	TASK_0000657501-mRNA-1	TsM_000207000
OG0003848	DILT_0001340601-mRNA-1	EgrG_000896300	EmuJ_000896300.1	HDID_0000261401-mRNA-1	HNAJ_0000959501-mRNA-1	TTAC_0000319501-mRNA-1	MCOS_0000076401-mRNA-1	SerJv2_0262500.1	SprJv2_1190500.1	SSLN_0001870301-mRNA-1	TASK_0000500801-mRNA-1	TsM_000011200
OG0003853	DILT_0001375901-mRNA-1	EgrG_001130500	EmuJ_001130500.1	HDID_0000198601-mRNA-1	HNAJ_0000043701-mRNA-1	TTAC_0000738901-mRNA-1	MCOS_0000253601-mRNA-1	SerJv2_1018900.1	SprJv2_1276100.1	SSLN_0000347401-mRNA-1	TASK_0000648201-mRNA-1	TsM_000858400
OG0003855	DILT_0001376801-mRNA-1	EgrG_001090300	EmuJ_001090300.1	HDID_0000181101-mRNA-1	HNAJ_0000983601-mRNA-1	TTAC_0000135601-mRNA-1	MCOS_0000768601-mRNA-1	SerJv2_1563200.1	SprJv2_0060000.1	SSLN_0001709901-mRNA-1	TASK_0000699301-mRNA-1	TsM_001123200
OG0003856	DILT_0001377301-mRNA-1	EgrG_000149200	EmuJ_000149200.1	HDID_0000144301-mRNA-1	HNAJ_0000871101-mRNA-1	TTAC_0000082901-mRNA-1	MCOS_0000258601-mRNA-1	SerJv2_2080500.1	SprJv2_0428200.1	SSLN_0000890401-mRNA-1	TASK_0000503201-mRNA-1	TsM_001149500
OG0003873	DILT_0001510301-mRNA-1	EgrG_000556100	EmuJ_000556100.1	HDID_0000431801-mRNA-1	HNAJ_0001330301-mRNA-1	TTAC_0000681501-mRNA-1	MCOS_0000992301-mRNA-1	SerJv2_0650500.1	SprJv2_1172400.1	SSLN_0001244701-mRNA-1	TASK_0000967201-mRNA-1	TsM_000720500
OG0003886	DILT_0001621601-mRNA-1	EgrG_001084600	EmuJ_001084600.1	HDID_0000537501-mRNA-1	HNAJ_0001076301-mRNA-1	TTAC_0000057901-mRNA-1	MCOS_0000806701-mRNA-1	SerJv2_1708700.1	SprJv2_0831200.1	SSLN_0001379101-mRNA-1	TASK_0000766601-mRNA-1	TsM_000466800
OG0003891	DILT_0001650501-mRNA-1	EgrG_000438100	EmuJ_000438100.1	HDID_0000080201-mRNA-1	HNAJ_0000057401-mRNA-1	TTAC_0000879301-mRNA-1	MCOS_0000790001-mRNA-1	SerJv2_0442900.1	SprJv2_0401200.1	SSLN_0000013901-mRNA-1	TASK_0000729901-mRNA-1	TsM_000906600
OG0003892	DILT_0001656801-mRNA-1	EgrG_001031200	EmuJ_001031200.1	HDID_0000386401-mRNA-1	HNAJ_0000913301-mRNA-1	TTAC_0000308601-mRNA-1	MCOS_0000479901-mRNA-1	SerJv2_1689900.1	SprJv2_1561800.1	SSLN_0001586301-mRNA-1	TASK_0000243401-mRNA-1	TsM_000119300
OG0003897	DILT_0001691701-mRNA-1	EgrG_000131800	EmuJ_000131800.1	HDID_0000160301-mRNA-1	HNAJ_0000848401-mRNA-1	TTAC_0000217701-mRNA-1	MCOS_0000696101-mRNA-1	SerJv2_0059600.1	SprJv2_0471800.1	SSLN_0000798701-mRNA-1	TASK_0000817401-mRNA-1	TsM_000234700
OG0003898	DILT_0001695101-mRNA-1	EgrG_001085700	EmuJ_001085700.1	HDID_0000927001-mRNA-1	HNAJ_0000900301-mRNA-1	TTAC_0000020801-mRNA-1	MCOS_0000192001-mRNA-1	SerJv2_0707900.1	SprJv2_1118400.1	SSLN_0001107401-mRNA-1	TASK_0000884101-mRNA-1	TsM_001208500
OG0003901	DILT_0001752401-mRNA-1	EgrG_001198600	EmuJ_001198600.1	HDID_0000991701-mRNA-1	HNAJ_0000749901-mRNA-1	TTAC_0000956801-mRNA-1	MCOS_0000122801-mRNA-1	SerJv2_2728100.1	SprJv2_0348300.1	SSLN_0000499901-mRNA-1	TASK_0000505001-mRNA-1	TsM_000521400
OG0003913	DILT_0001875401-mRNA-1	EgrG_000587400	EmuJ_000587400.1	HDID_0000018301-mRNA-1	HNAJ_0000554601-mRNA-1	TTAC_0000037701-mRNA-1	MCOS_0000197201-mRNA-1	SerJv2_0490400.1	SprJv2_1560700.1	SSLN_0001333101-mRNA-1	TASK_0000816201-mRNA-1	TsM_000612100
OG0003917	DILT_0001890101-mRNA-1	EgrG_001153100	EmuJ_001153100.1	HDID_0000901201-mRNA-1	HNAJ_0000826201-mRNA-1	TTAC_0000710501-mRNA-1	MCOS_0000156101-mRNA-1	SerJv2_0733600.1	SprJv2_1734000.1	SSLN_0001689201-mRNA-1	TASK_0000728801-mRNA-1	TsM_001170500
OG0003918	DILT_0001898601-mRNA-1	EgrG_000166300	EmuJ_000166300.1	HDID_0000955901-mRNA-1	HNAJ_0000218001-mRNA-1	TTAC_0000212301-mRNA-1	MCOS_0000398701-mRNA-1	SerJv2_0931300.1	SprJv2_0644800.1	SSLN_0000932701-mRNA-1	TASK_0000814601-mRNA-1	TsM_000487400
OG0003920	DILT_0001903601-mRNA-1	EgrG_000646700	EmuJ_000646700.1	HDID_0000204201-mRNA-1	HNAJ_0000472601-mRNA-1	TTAC_0000122501-mRNA-1	MCOS_0000455201-mRNA-1	SerJv2_0098000.1	SprJv2_1581000.1	SSLN_0000844401-mRNA-1	TASK_0000668101-mRNA-1	TsM_000974600
OG0003984	DILT_0000026601-mRNA-1	EgrG_000520300	EmuJ_000520300.1	HDID_0001090301-mRNA-1	HNAJ_0000216601-mRNA-1	TTAC_0000306501-mRNA-1	MCOS_0000303701-mRNA-1	SerJv2_2162000.1	SprJv2_0446700.1	SSLN_0000971701-mRNA-1	TASK_0000103401-mRNA-1	TsM_001085100
OG0003985	DILT_0000027901-mRNA-1	EgrG_001058700	EmuJ_001058700.1	HDID_0000300001-mRNA-1	HNAJ_0001180101-mRNA-1	TTAC_0000671201-mRNA-1	MCOS_0000014601-mRNA-1	SerJv2_1986800.1	SprJv2_0332700.1	SSLN_0001322201-mRNA-1	TASK_0000659301-mRNA-1	TsM_000761000
OG0003989	DILT_0000043901-mRNA-1	EgrG_000442200	EmuJ_000442200.1	HDID_0000332201-mRNA-1	HNAJ_0001107401-mRNA-1	TTAC_0000212201-mRNA-1	MCOS_0000275201-mRNA-1	SerJv2_2196100.1	SprJv2_1558600.1	SSLN_0000862801-mRNA-1	TASK_0000363401-mRNA-1	TsM_000774600
OG0006000	DILT_0000841501-mRNA-1	EgrG_000246900	EmuJ_000246900.1	HDID_0000378301-mRNA-1	HNAJ_0000321301-mRNA-1	TTAC_0000160101-mRNA-1	MCOS_0000968501-mRNA-1	SerJv2_1581500.1	SprJv2_1620100.1	SSLN_0001537801-mRNA-1	TASK_0000812301-mRNA-1	TsM_000614000
OG0006001	DILT_0000847101-mRNA-1	EgrG_001042500	EmuJ_001042500.1	HDID_0000206201-mRNA-1	HNAJ_0000411501-mRNA-1	TTAC_0000704501-mRNA-1	MCOS_0000016101-mRNA-1	SerJv2_0396000.1	SprJv2_1386700.1	SSLN_0001520001-mRNA-1	TASK_0000607701-mRNA-1	TsM_000179300
OG0006003	DILT_0000850101-mRNA-1	EgrG_000855800	EmuJ_000855800.1	HDID_0000937701-mRNA-1	HNAJ_0000273301-mRNA-1	TTAC_0000752301-mRNA-1	MCOS_0000254701-mRNA-1	SerJv2_0577600.1	SprJv2_0368200.1	SSLN_0000835401-mRNA-1	TASK_0000529201-mRNA-1	TsM_000156400
OG0006005	DILT_0000854301-mRNA-1	EgrG_000740000	EmuJ_000740000.1	HDID_0000150401-mRNA-1	HNAJ_0000274501-mRNA-1	TTAC_0000931201-mRNA-1	MCOS_0000156401-mRNA-1	SerJv2_0239300.1	SprJv2_0013200.1	SSLN_0001782101-mRNA-1	TASK_0000176301-mRNA-1	TsM_000486300
OG0006007	DILT_0000857901-mRNA-1	EgrG_000937500	EmuJ_000937500.1	HDID_0000818401-mRNA-1	HNAJ_0001181501-mRNA-1	TTAC_0000817301-mRNA-1	MCOS_0000218201-mRNA-1	SerJv2_0821100.1	SprJv2_0990200.1	SSLN_0000615201-mRNA-1	TASK_0000905001-mRNA-1	TsM_000410600
OG0006010	DILT_0000898401-mRNA-1	EgrG_000974000	EmuJ_000974000.1	HDID_0000322401-mRNA-1	HNAJ_0000117601-mRNA-1	TTAC_0000800901-mRNA-1	MCOS_0001009101-mRNA-1	SerJv2_0271000.1	SprJv2_1423700.1	SSLN_0000078101-mRNA-1	TASK_0000565101-mRNA-1	TsM_000328600
OG0006012	DILT_0000909001-mRNA-1	EgrG_000394100	EmuJ_000394100.1	HDID_0000036901-mRNA-1	HNAJ_0000363601-mRNA-1	TTAC_0000694301-mRNA-1	MCOS_0000030001-mRNA-1	SerJv2_1099000.1	SprJv2_1123000.1	SSLN_0000510201-mRNA-1	TASK_0000864801-mRNA-1	TsM_000839800
OG0006017	DILT_0000923601-mRNA-1	EgrG_000811800	EmuJ_000811800.1	HDID_0001016601-mRNA-1	HNAJ_0001032601-mRNA-1	TTAC_0000736201-mRNA-1	MCOS_0000531301-mRNA-1	SerJv2_0578400.1	SprJv2_0369400.1	SSLN_0001562901-mRNA-1	TASK_0000562401-mRNA-1	TsM_000286800
OG0006018	DILT_0000924101-mRNA-1	EgrG_000830800	EmuJ_000830800.1	HDID_0000924801-mRNA-1	HNAJ_0000720301-mRNA-1	TTAC_0001007901-mRNA-1	MCOS_0000629201-mRNA-1	SerJv2_0922500.1	SprJv2_1556000.1	SSLN_0001695001-mRNA-1	TASK_0000506201-mRNA-1	TsM_000159900
OG0006019	DILT_0000927701-mRNA-1	EgrG_000487400	EmuJ_000487400.1	HDID_0000413001-mRNA-1	HNAJ_0000019601-mRNA-1	TTAC_0000063201-mRNA-1	MCOS_0000510101-mRNA-1	SerJv2_0045300.1	SprJv2_0339700.1	SSLN_0001667701-mRNA-1	TASK_0000595601-mRNA-1	TsM_000809400
OG0006023	DILT_0000948001-mRNA-1	EgrG_000980000	EmuJ_000980000.1	HDID_0000025501-mRNA-1	HNAJ_0000876901-mRNA-1	TTAC_0000899301-mRNA-1	MCOS_0000722801-mRNA-1	SerJv2_0812100.1	SprJv2_0193100.1	SSLN_0000774601-mRNA-1	TASK_0000104801-mRNA-1	TsM_000742800
OG0006026	DILT_0000963701-mRNA-1	EgrG_000533400	EmuJ_000533400.1	HDID_0000528601-mRNA-1	HNAJ_0001153001-mRNA-1	TTAC_0000333401-mRNA-1	MCOS_0000058201-mRNA-1	SerJv2_0485600.1	SprJv2_0647500.1	SSLN_0000393701-mRNA-1	TASK_0000715001-mRNA-1	TsM_000205200
OG0006027	DILT_0000968501-mRNA-1	EgrG_000626600	EmuJ_000626600.1	HDID_0000988401-mRNA-1	HNAJ_0001267101-mRNA-1	TTAC_0000695801-mRNA-1	MCOS_0000642501-mRNA-1	SerJv2_0061400.1	SprJv2_0473500.1	SSLN_0001851501-mRNA-1	TASK_0000603201-mRNA-1	TsM_000976600
OG0006035	DILT_0001004901-mRNA-1	EgrG_000419500	EmuJ_000419500.1	HDID_0000507901-mRNA-1	HNAJ_0000052901-mRNA-1	TTAC_0000046901-mRNA-1	MCOS_0000070201-mRNA-1	SerJv2_0547300.1	SprJv2_1127000.1	SSLN_0000810201-mRNA-1	TASK_0000929501-mRNA-1	TsM_000321300
OG0006036	DILT_0001024201-mRNA-1	EgrG_000128500	EmuJ_000128500.1	HDID_0000370701-mRNA-1	HNAJ_0001089501-mRNA-1	TTAC_0000344401-mRNA-1	MCOS_0000542601-mRNA-1	SerJv2_0248700.1	SprJv2_1045100.1	SSLN_0001248501-mRNA-1	TASK_0000360201-mRNA-1	TsM_000599000
OG0006038	DILT_0001025501-mRNA-1	EgrG_000345000	EmuJ_000345000.1	HDID_0000985101-mRNA-1	HNAJ_0000382501-mRNA-1	TTAC_0000294201-mRNA-1	MCOS_0000243201-mRNA-1	SerJv2_0589200.1	SprJv2_1078300.1	SSLN_0001230301-mRNA-1	TASK_0000194301-mRNA-1	TsM_001105400
OG0006039	DILT_0001025801-mRNA-1	EgrG_000085900	EmuJ_000085900.1	HDID_0000768601-mRNA-1	HNAJ_0001070901-mRNA-1	TTAC_0000650201-mRNA-1	MCOS_0000184001-mRNA-1	SerJv2_1005100.1	SprJv2_1843400.1	SSLN_0001779701-mRNA-1	TASK_0000936401-mRNA-1	TsM_000773200
OG0006040	DILT_0001035201-mRNA-1	EgrG_001062100	EmuJ_001062100.1	HDID_0000834101-mRNA-1	HNAJ_0001055301-mRNA-1	TTAC_0000640301-mRNA-1	MCOS_0000932101-mRNA-1	SerJv2_2001900.1	SprJv2_0621100.1	SSLN_0000879401-mRNA-1	TASK_0000656501-mRNA-1	TsM_000826400
OG0006041	DILT_0001052801-mRNA-1	EgrG_000742100	EmuJ_000742100.1	HDID_0000883301-mRNA-1	HNAJ_0001179201-mRNA-1	TTAC_0000779601-mRNA-1	MCOS_0000902901-mRNA-1	SerJv2_1820100.1	SprJv2_1566100.1	SSLN_0001331901-mRNA-1	TASK_0000971801-mRNA-1	TsM_000992500
OG0006042	DILT_0001057301-mRNA-1	EgrG_001019100	EmuJ_001019100.1	HDID_0000931901-mRNA-1	HNAJ_0000014601-mRNA-1	TTAC_0001054801-mRNA-1	MCOS_0000557001-mRNA-1	SerJv2_1475100.1	SprJv2_0143300.1	SSLN_0001167301-mRNA-1	TASK_0000127801-mRNA-1	TsM_000781500
OG0006043	DILT_0001057401-mRNA-1	EgrG_001177900	EmuJ_001177900.1	HDID_0000576501-mRNA-1	HNAJ_0000742101-mRNA-1	TTAC_0000927501-mRNA-1	MCOS_0000246401-mRNA-1	SerJv2_2256100.1	SprJv2_1010800.1	SSLN_0001748501-mRNA-1	TASK_0000889201-mRNA-1	TsM_000514500
OG0006045	DILT_0001060101-mRNA-1	EgrG_000433200	EmuJ_000433200.1	HDID_0000208001-mRNA-1	HNAJ_0000987501-mRNA-1	TTAC_0000306901-mRNA-1	MCOS_0000134201-mRNA-1	SerJv2_1300800.1	SprJv2_1617800.1	SSLN_0001880001-mRNA-1	TASK_0000323301-mRNA-1	TsM_000812800
OG0006048	DILT_0001074901-mRNA-1	EgrG_000231600	EmuJ_000231600.1	HDID_0001002501-mRNA-1	HNAJ_0000751701-mRNA-1	TTAC_0000220401-mRNA-1	MCOS_0000698101-mRNA-1	SerJv2_2016500.1	SprJv2_0984300.1	SSLN_0000981701-mRNA-1	TASK_0000957301-mRNA-1	TsM_000568800
OG0006051	DILT_0001092201-mRNA-1	EgrG_000512700	EmuJ_000512700.1	HDID_0000995401-mRNA-1	HNAJ_0001170101-mRNA-1	TTAC_0000062301-mRNA-1	MCOS_0000850401-mRNA-1	SerJv2_1050800.1	SprJv2_0198800.1	SSLN_0000816101-mRNA-1	TASK_0000795201-mRNA-1	TsM_000758600
OG0006053	DILT_0001101801-mRNA-1	EgrG_000617170	EmuJ_000617170.1	HDID_0000118401-mRNA-1	HNAJ_0000204701-mRNA-1	TTAC_0000016501-mRNA-1	MCOS_0000606201-mRNA-1	SerJv2_1737600.1	SprJv2_1380700.1	SSLN_0001155501-mRNA-1	TASK_0000870501-mRNA-1	TsM_000558200
OG0006056	DILT_0001116701-mRNA-1	EgrG_000228700	EmuJ_000228700.1	HDID_0001015101-mRNA-1	HNAJ_0000239201-mRNA-1	TTAC_0000235301-mRNA-1	MCOS_0000427401-mRNA-1	SerJv2_0535700.1	SprJv2_0066000.1	SSLN_0000100801-mRNA-1	TASK_0000723001-mRNA-1	TsM_000532100
OG0006057	DILT_0001123501-mRNA-1	EgrG_000808450	EmuJ_000808450.1	HDID_0000064501-mRNA-1	HNAJ_0001115701-mRNA-1	TTAC_0000029701-mRNA-1	MCOS_0000165901-mRNA-1	SerJv2_1634200.1	SprJv2_0290200.1	SSLN_0001193501-mRNA-1	TASK_0000384301-mRNA-1	TsM_000667300
OG0006058	DILT_0001133801-mRNA-1	EgrG_000132300	EmuJ_000132300.1	HDID_0000908101-mRNA-1	HNAJ_0000845301-mRNA-1	TTAC_0000191201-mRNA-1	MCOS_0000695701-mRNA-1	SerJv2_2301500.1	SprJv2_0695500.1	SSLN_0000566201-mRNA-1	TASK_0000817901-mRNA-1	TsM_001113900
OG0006059	DILT_0001133901-mRNA-1	EgrG_000814800	EmuJ_000814800.1	HDID_0000979901-mRNA-1	HNAJ_0001042101-mRNA-1	TTAC_0000792701-mRNA-1	MCOS_0000970001-mRNA-1	SerJv2_0352300.1	SprJv2_1214000.1	SSLN_0001457001-mRNA-1	TASK_0000043301-mRNA-1	TsM_000322400
OG0006065	DILT_0001173901-mRNA-1	EgrG_000995400	EmuJ_000995400.1	HDID_0000892501-mRNA-1	HNAJ_0000958901-mRNA-1	TTAC_0000195801-mRNA-1	MCOS_0000169101-mRNA-1	SerJv2_1442600.1	SprJv2_0480200.1	SSLN_0001784601-mRNA-1	TASK_0000099901-mRNA-1	TsM_001042100
OG0006066	DILT_0001181201-mRNA-1	EgrG_000413900	EmuJ_000413950.1	HDID_0000647001-mRNA-1	HNAJ_0000474201-mRNA-1	TTAC_0000762901-mRNA-1	MCOS_0000088601-mRNA-1	SerJv2_0486400.1	SprJv2_0648500.1	SSLN_0000269501-mRNA-1	TASK_0000204101-mRNA-1	TsM_000799300
OG0006068	DILT_0001192701-mRNA-1	EgrG_001010500	EmuJ_001010500.1	HDID_0000058701-mRNA-1	HNAJ_0001062201-mRNA-1	TTAC_0000060801-mRNA-1	MCOS_0000683701-mRNA-1	SerJv2_2214000.1	SprJv2_1261700.1	SSLN_0001758901-mRNA-1	TASK_0000013101-mRNA-1	TsM_000288000
OG0006077	DILT_0001264501-mRNA-1	EgrG_000914800	EmuJ_000914800.1	HDID_0000960101-mRNA-1	HNAJ_0001046601-mRNA-1	TTAC_0001081901-mRNA-1	MCOS_0000365001-mRNA-1	SerJv2_2414000.1	SprJv2_1325400.1	SSLN_0001708801-mRNA-1	TASK_0000735701-mRNA-1	TsM_000652000
OG0006080	DILT_0001274101-mRNA-1	EgrG_001182000	EmuJ_001182000.1	HDID_0000928401-mRNA-1	HNAJ_0000826401-mRNA-1	TTAC_0000192801-mRNA-1	MCOS_0000279101-mRNA-1	SerJv2_1921000.1	SprJv2_1525300.1	SSLN_0000552501-mRNA-1	TASK_0000896301-mRNA-1	TsM_000393800
OG0006082	DILT_0001281401-mRNA-1	EgrG_000146100	EmuJ_000138200.1	HDID_0000870901-mRNA-1	HNAJ_0000095301-mRNA-1	TTAC_0000912801-mRNA-1	MCOS_0000685801-mRNA-1	SerJv2_2345100.1	SprJv2_0467800.1	SSLN_0000256201-mRNA-1	TASK_0000088201-mRNA-1	TsM_000098700
OG0006085	DILT_0001290401-mRNA-1	EgrG_000539600	EmuJ_000539600.1	HDID_0000989001-mRNA-1	HNAJ_0001241401-mRNA-1	TTAC_0000058601-mRNA-1	MCOS_0000224001-mRNA-1	SerJv2_0422900.1	SprJv2_2238800.1	SSLN_0000874001-mRNA-1	TASK_0000676601-mRNA-1	TsM_001245600
OG0006090	DILT_0001317701-mRNA-1	EgrG_000195400	EmuJ_000195400.1	HDID_0000143201-mRNA-1	HNAJ_0000125801-mRNA-1	TTAC_0000040201-mRNA-1	MCOS_0000254401-mRNA-1	SerJv2_1126900.1	SprJv2_1949100.1	SSLN_0001618001-mRNA-1	TASK_0000743201-mRNA-1	TsM_000502400
OG0006092	DILT_0001329501-mRNA-1	EgrG_000787000	EmuJ_000787000.1	HDID_0000172201-mRNA-1	HNAJ_0000740301-mRNA-1	TTAC_0000965501-mRNA-1	MCOS_0000674701-mRNA-1	SerJv2_2660900.1	SprJv2_0040100.1	SSLN_0001561101-mRNA-1	TASK_0000204301-mRNA-1	TsM_000488600
OG0006095	DILT_0001334501-mRNA-1	EgrG_000470500	EmuJ_000470500.1	HDID_0000195301-mRNA-1	HNAJ_0000131701-mRNA-1	TTAC_0000294601-mRNA-1	MCOS_0000757601-mRNA-1	SerJv2_0443600.1	SprJv2_0402400.1	SSLN_0000803001-mRNA-1	TASK_0000861601-mRNA-1	TsM_000491400
OG0006099	DILT_0001358301-mRNA-1	EgrG_000040000	EmuJ_000040000.1	HDID_0001061601-mRNA-1	HNAJ_0000843601-mRNA-1	TTAC_0000937501-mRNA-1	MCOS_0000560301-mRNA-1	SerJv2_2136600.1	SprJv2_1426300.1	SSLN_0000898901-mRNA-1	TASK_0000615001-mRNA-1	TsM_000792900
OG0006100	DILT_0001361601-mRNA-1	EgrG_000665700	EmuJ_000665700.1	HDID_0000555701-mRNA-1	HNAJ_0000553801-mRNA-1	TTAC_0000808501-mRNA-1	MCOS_0000897101-mRNA-1	SerJv2_1673600.1	SprJv2_0130000.1	SSLN_0000857001-mRNA-1	TASK_0000201801-mRNA-1	TsM_001219600
OG0006103	DILT_0001371201-mRNA-1	EgrG_000844900	EmuJ_000844900.1	HDID_0000451701-mRNA-1	HNAJ_0000809601-mRNA-1	TTAC_0000137001-mRNA-1	MCOS_0000752501-mRNA-1	SerJv2_0709100.1	SprJv2_0811700.1	SSLN_0000543601-mRNA-1	TASK_0000949601-mRNA-1	TsM_000449000
OG0006106	DILT_0001419401-mRNA-1	EgrG_000178500	EmuJ_000178500.1	HDID_0000248101-mRNA-1	HNAJ_0000241301-mRNA-1	TTAC_0000842001-mRNA-1	MCOS_0000638801-mRNA-1	SerJv2_0671300.1	SprJv2_0997800.1	SSLN_0001840501-mRNA-1	TASK_0000757201-mRNA-1	TsM_000267000
OG0006107	DILT_0001422701-mRNA-1	EgrG_000252900	EmuJ_000252900.1	HDID_0000081101-mRNA-1	HNAJ_0001285301-mRNA-1	TTAC_0001063501-mRNA-1	MCOS_0000102101-mRNA-1	SerJv2_1373300.1	SprJv2_0499000.1	SSLN_0000154901-mRNA-1	TASK_0000040201-mRNA-1	TsM_000203900
OG0006108	DILT_0001425901-mRNA-1	EgrG_000791400	EmuJ_000791400.1	HDID_0000261201-mRNA-1	HNAJ_0000468501-mRNA-1	TTAC_0001025601-mRNA-1	MCOS_0000732901-mRNA-1	SerJv2_1818400.1	SprJv2_1564800.1	SSLN_0000387401-mRNA-1	TASK_0000627901-mRNA-1	TsM_000101000
OG0006110	DILT_0001431301-mRNA-1	EgrG_000720100	EmuJ_000720100.1	HDID_0001079001-mRNA-1	HNAJ_0000326101-mRNA-1	TTAC_0000612601-mRNA-1	MCOS_0000947501-mRNA-1	SerJv2_0322300.1	SprJv2_0501400.1	SSLN_0001824201-mRNA-1	TASK_0000352501-mRNA-1	TsM_000023400
OG0006112	DILT_0001440001-mRNA-1	EgrG_001171500	EmuJ_001171500.1	HDID_0000794301-mRNA-1	HNAJ_0000147201-mRNA-1	TTAC_0000386501-mRNA-1	MCOS_0000684301-mRNA-1	SerJv2_2535800.1	SprJv2_0360700.1	SSLN_0000222001-mRNA-1	TASK_0000632701-mRNA-1	TsM_000546700
OG0006117	DILT_0001475501-mRNA-1	EgrG_000076900	EmuJ_000076900.1	HDID_0000344301-mRNA-1	HNAJ_0000778001-mRNA-1	TTAC_0000500401-mRNA-1	MCOS_0000093801-mRNA-1	SerJv2_0773100.1	SprJv2_0775000.1	SSLN_0001358401-mRNA-1	TASK_0000708501-mRNA-1	TsM_000665600
OG0006118	DILT_0001481001-mRNA-1	EgrG_000945900	EmuJ_000945900.1	HDID_0000540501-mRNA-1	HNAJ_0000796301-mRNA-1	TTAC_0000098701-mRNA-1	MCOS_0000185901-mRNA-1	SerJv2_0993500.1	SprJv2_0791900.1	SSLN_0001653601-mRNA-1	TASK_0000083001-mRNA-1	TsM_000536800
OG0006119	DILT_0001482701-mRNA-1	EgrG_000839600	EmuJ_000839600.1	HDID_0000824601-mRNA-1	HNAJ_0000088701-mRNA-1	TTAC_0000214001-mRNA-1	MCOS_0000239401-mRNA-1	SerJv2_1016000.1	SprJv2_0047300.1	SSLN_0000235501-mRNA-1	TASK_0000517601-mRNA-1	TsM_000953900
OG0006120	DILT_0001501301-mRNA-1	EgrG_000483000	EmuJ_000483000.1	HDID_0000734101-mRNA-1	HNAJ_0000503901-mRNA-1	TTAC_0000070201-mRNA-1	MCOS_0000533201-mRNA-1	SerJv2_0494600.1	SprJv2_0725000.1	SSLN_0001315601-mRNA-1	TASK_0000485401-mRNA-1	TsM_000125900
OG0006123	DILT_0001516001-mRNA-1	EgrG_000593500	EmuJ_000593500.1	HDID_0000121101-mRNA-1	HNAJ_0000251101-mRNA-1	TTAC_0000675501-mRNA-1	MCOS_0000857901-mRNA-1	SerJv2_0335900.1	SprJv2_0223800.1	SSLN_0000065501-mRNA-1	TASK_0000356101-mRNA-1	TsM_000958900
OG0006127	DILT_0001545101-mRNA-1	EgrG_000983200	EmuJ_000983200.1	HDID_0000912001-mRNA-1	HNAJ_0000102901-mRNA-1	TTAC_0000081401-mRNA-1	MCOS_0000953201-mRNA-1	SerJv2_2739100.1	SprJv2_2257700.1	SSLN_0000535201-mRNA-1	TASK_0000937601-mRNA-1	TsM_001113600
OG0006132	DILT_0001602501-mRNA-1	EgrG_000911400	EmuJ_000911400.1	HDID_0000826501-mRNA-1	HNAJ_0000108801-mRNA-1	TTAC_0000007901-mRNA-1	MCOS_0000549201-mRNA-1	SerJv2_1707500.1	SprJv2_0291600.1	SSLN_0000775001-mRNA-1	TASK_0000329401-mRNA-1	TsM_000897600
OG0006133	DILT_0001602601-mRNA-1	EgrG_001021100	EmuJ_001021100.1	HDID_0001037701-mRNA-1	HNAJ_0000058401-mRNA-1	TTAC_0000181401-mRNA-1	MCOS_0000523101-mRNA-1	SerJv2_1574100.1	SprJv2_1628700.1	SSLN_0000890601-mRNA-1	TASK_0000774601-mRNA-1	TsM_001001600
OG0006137	DILT_0001616601-mRNA-1	EgrG_000421600	EmuJ_000421700.1	HDID_0000907901-mRNA-1	HNAJ_0000462101-mRNA-1	TTAC_0000758801-mRNA-1	MCOS_0000875401-mRNA-1	SerJv2_0446300.1	SprJv2_1116000.1	SSLN_0001244401-mRNA-1	TASK_0000404101-mRNA-1	TsM_000626600
OG0006138	DILT_0001617201-mRNA-1	EgrG_000192900	EmuJ_000192900.1	HDID_0000369301-mRNA-1	HNAJ_0000277101-mRNA-1	TTAC_0000718401-mRNA-1	MCOS_0000935901-mRNA-1	SerJv2_0223600.1	SprJv2_0596700.1	SSLN_0000865001-mRNA-1	TASK_0000563701-mRNA-1	TsM_000746300
OG0006144	DILT_0001668901-mRNA-1	EgrG_000887400	EmuJ_000887400.1	HDID_0000195801-mRNA-1	HNAJ_0000479001-mRNA-1	TTAC_0000263801-mRNA-1	MCOS_0000341601-mRNA-1	SerJv2_0795900.1	SprJv2_0234600.1	SSLN_0001693501-mRNA-1	TASK_0000482701-mRNA-1	TsM_000589100
OG0006146	DILT_0001683501-mRNA-1	EgrG_000582900	EmuJ_000582900.1	HDID_0000866701-mRNA-1	HNAJ_0000034101-mRNA-1	TTAC_0000447301-mRNA-1	MCOS_0000182201-mRNA-1	SerJv2_0625000.1	SprJv2_0134000.1	SSLN_0000978701-mRNA-1	TASK_0000070901-mRNA-1	TsM_000384400
OG0006147	DILT_0001691301-mRNA-1	EgrG_000230200	EmuJ_000230200.1	HDID_0001010401-mRNA-1	HNAJ_0000259501-mRNA-1	TTAC_0000033701-mRNA-1	MCOS_0000080901-mRNA-1	SerJv2_0074900.1	SprJv2_1312500.1	SSLN_0001494001-mRNA-1	TASK_0000118501-mRNA-1	TsM_000656900
OG0006149	DILT_0001710801-mRNA-1	EgrG_000424900	EmuJ_000424900.1	HDID_0000764901-mRNA-1	HNAJ_0000191601-mRNA-1	TTAC_0000825801-mRNA-1	MCOS_0000677801-mRNA-1	SerJv2_0446800.1	SprJv2_1115400.1	SSLN_0000991101-mRNA-1	TASK_0000561301-mRNA-1	TsM_000946600
OG0006150	DILT_0001721301-mRNA-1	EgrG_000696600	EmuJ_000696600.1	HDID_0000824401-mRNA-1	HNAJ_0001054201-mRNA-1	TTAC_0000619601-mRNA-1	MCOS_0000262301-mRNA-1	SerJv2_0740000.1	SprJv2_2238400.1	SSLN_0000610801-mRNA-1	TASK_0000856801-mRNA-1	TsM_000318500
OG0006152	DILT_0001728001-mRNA-1	EgrG_000695400	EmuJ_000695400.1	HDID_0000008201-mRNA-1	HNAJ_0000414301-mRNA-1	TTAC_0000695101-mRNA-1	MCOS_0000090601-mRNA-1	SerJv2_0118100.1	SprJv2_2232400.1	SSLN_0001117301-mRNA-1	TASK_0000385101-mRNA-1	TsM_000476800
OG0006153	DILT_0001728601-mRNA-1	EgrG_000376800	EmuJ_000376800.1	HDID_0000997101-mRNA-1	HNAJ_0000157701-mRNA-1	TTAC_0000821201-mRNA-1	MCOS_0000012601-mRNA-1	SerJv2_0546500.1	SprJv2_1127600.1	SSLN_0000855101-mRNA-1	TASK_0000456501-mRNA-1	TsM_000191900
OG0006156	DILT_0001735701-mRNA-1	EgrG_000041400	EmuJ_000041400.1	HDID_0001038401-mRNA-1	HNAJ_0000106701-mRNA-1	TTAC_0001081601-mRNA-1	MCOS_0000561001-mRNA-1	SerJv2_1200700.1	SprJv2_2113500.1	SSLN_0001258501-mRNA-1	TASK_0000615601-mRNA-1	TsM_001184800
OG0006157	DILT_0001746301-mRNA-1	EgrG_001172300	EmuJ_001172300.1	HDID_0000693201-mRNA-1	HNAJ_0000468201-mRNA-1	TTAC_0000219601-mRNA-1	MCOS_0000889801-mRNA-1	SerJv2_0685800.1	SprJv2_0363300.1	SSLN_0001052101-mRNA-1	TASK_0000132801-mRNA-1	TsM_000462500
OG0006158	DILT_0001747801-mRNA-1	EgrG_000697900	EmuJ_000697900.1	HDID_0000359601-mRNA-1	HNAJ_0000186201-mRNA-1	TTAC_0000620901-mRNA-1	MCOS_0000458201-mRNA-1	SerJv2_1502200.1	SprJv2_0747700.1	SSLN_0001164601-mRNA-1	TASK_0000400301-mRNA-1	TsM_000508300
OG0006161	DILT_0001783501-mRNA-1	EgrG_000377000	EmuJ_000377000.1	HDID_0000495001-mRNA-1	HNAJ_0000103801-mRNA-1	TTAC_0000821101-mRNA-1	MCOS_0000012501-mRNA-1	SerJv2_1238400.1	SprJv2_0885200.1	SSLN_0001871001-mRNA-1	TASK_0000456701-mRNA-1	TsM_000703400
OG0006163	DILT_0001800201-mRNA-1	EgrG_000954900	EmuJ_000954900.1	HDID_0000522201-mRNA-1	HNAJ_0000009901-mRNA-1	TTAC_0000069101-mRNA-1	MCOS_0000918401-mRNA-1	SerJv2_2721200.1	SprJv2_0512600.1	SSLN_0001059901-mRNA-1	TASK_0000766101-mRNA-1	TsM_000782800
OG0006166	DILT_0001817701-mRNA-1	EgrG_000204900	EmuJ_000204900.1	HDID_0000009001-mRNA-1	HNAJ_0000203901-mRNA-1	TTAC_0000470801-mRNA-1	MCOS_0000017601-mRNA-1	SerJv2_2393000.1	SprJv2_0983700.1	SSLN_0000786601-mRNA-1	TASK_0000397201-mRNA-1	TsM_001100800
OG0006176	DILT_0001893201-mRNA-1	EgrG_000809300	EmuJ_000809300.1	HDID_0000368901-mRNA-1	HNAJ_0000265501-mRNA-1	TTAC_0000812601-mRNA-1	MCOS_0000090001-mRNA-1	SerJv2_1982200.1	SprJv2_1089100.1	SSLN_0001000501-mRNA-1	TASK_0000520001-mRNA-1	TsM_000666800
OG0006177	DILT_0001894301-mRNA-1	EgrG_000163800	EmuJ_000163800.1	HDID_0000884701-mRNA-1	HNAJ_0000505101-mRNA-1	TTAC_0000108301-mRNA-1	MCOS_0000051901-mRNA-1	SerJv2_1284600.1	SprJv2_0867100.1	SSLN_0001647801-mRNA-1	TASK_0000961801-mRNA-1	TsM_000202500
OG0006178	DILT_0001911101-mRNA-1	EgrG_000801600	EmuJ_000801600.1	HDID_0000489201-mRNA-1	HNAJ_0000949101-mRNA-1	TTAC_0000222201-mRNA-1	MCOS_0001027301-mRNA-1	SerJv2_0025900.1	SprJv2_0160700.1	SSLN_0000834301-mRNA-1	TASK_0000841501-mRNA-1	TsM_000530200
OG0006182	DILT_0001938501-mRNA-1	EgrG_000934300	EmuJ_000934300.1	HDID_0000696101-mRNA-1	HNAJ_0000432401-mRNA-1	TTAC_0000147901-mRNA-1	MCOS_0000773201-mRNA-1	SerJv2_0672600.1	SprJv2_0643000.1	SSLN_0000431201-mRNA-1	TASK_0000896501-mRNA-1	TsM_000981800
OG0006185	DILT_0001961301-mRNA-1	EgrG_001059400	EmuJ_001059400.1	HDID_0000971901-mRNA-1	HNAJ_0000160101-mRNA-1	TTAC_0000671801-mRNA-1	MCOS_0000013901-mRNA-1	SerJv2_0400400.1	SprJv2_0179000.1	SSLN_0001639401-mRNA-1	TASK_0000083801-mRNA-1	TsM_000760700
OG0006186	DILT_0001962001-mRNA-1	EgrG_001089800	EmuJ_001089800.1	HDID_0000054301-mRNA-1	HNAJ_0000405601-mRNA-1	TTAC_0000531601-mRNA-1	MCOS_0000466301-mRNA-1	SerJv2_1870300.1	SprJv2_0540200.1	SSLN_0000946001-mRNA-1	TASK_0000284701-mRNA-1	TsM_000248500
OG0006187	DILT_0001983801-mRNA-1	EgrG_001029000	EmuJ_001029000.1	HDID_0001023301-mRNA-1	HNAJ_0001061601-mRNA-1	TTAC_0000159901-mRNA-1	MCOS_0000521701-mRNA-1	SerJv2_2192500.1	SprJv2_0512200.1	SSLN_0000983701-mRNA-1	TASK_0000349201-mRNA-1	TsM_000710100
OG0006189	DILT_0001990301-mRNA-1	EgrG_000244200	EmuJ_000244200.1	HDID_0000152301-mRNA-1	HNAJ_0000721601-mRNA-1	TTAC_0000715101-mRNA-1	MCOS_0000261201-mRNA-1	SerJv2_1373600.1	SprJv2_0498900.1	SSLN_0001126501-mRNA-1	TASK_0000734501-mRNA-1	TsM_000102300
OG0006378	DILT_0000583101-mRNA-1	EgrG_000840400	EmuJ_000840400.1	HDID_0000398001-mRNA-1	HNAJ_0000790601-mRNA-1	TTAC_0000950501-mRNA-1	MCOS_0000228201-mRNA-1	SerJv2_0358600.1	SprJv2_1050800.1	SSLN_0000871501-mRNA-1	TASK_0000517001-mRNA-1	TsM_000199200
OG0006412	DILT_0000790301-mRNA-1	EgrG_000903800	EmuJ_000903800.1	HDID_0000234001-mRNA-1	HNAJ_0000334701-mRNA-1	TTAC_0000787001-mRNA-1	MCOS_0000675401-mRNA-1	SerJv2_1934500.1	SprJv2_0002500.1	SSLN_0001953301-mRNA-1	TASK_0000553901-mRNA-1	TsM_000156900
OG0006433	DILT_0000936001-mRNA-1	EgrG_000444500	EmuJ_000444500.1	HDID_0000783501-mRNA-1	HNAJ_0000592901-mRNA-1	TTAC_0000766801-mRNA-1	MCOS_0000270601-mRNA-1	SerJv2_1715600.1	SprJv2_0546200.1	SSLN_0001290801-mRNA-1	TASK_0000793101-mRNA-1	TsM_000215000
OG0006474	DILT_0001241301-mRNA-1	EgrG_000117700	EmuJ_000117700.1	HDID_0000383701-mRNA-1	HNAJ_0000127401-mRNA-1	TTAC_0000639101-mRNA-1	MCOS_0000703101-mRNA-1	SerJv2_0253300.1	SprJv2_0344100.1	SSLN_0001604901-mRNA-1	TASK_0000676301-mRNA-1	TsM_000610900
OG0006487	DILT_0001324101-mRNA-1	EgrG_000438400	EmuJ_000438400.1	HDID_0000080601-mRNA-1	HNAJ_0000732901-mRNA-1	TTAC_0001049001-mRNA-1	MCOS_0000269501-mRNA-1	SerJv2_0342900.1	SprJv2_0115800.1	SSLN_0001950901-mRNA-1	TASK_0000730301-mRNA-1	TsM_000697800
OG0006489	DILT_0001338501-mRNA-1	EgrG_001048800	EmuJ_001048800.1	HDID_0000237701-mRNA-1	HNAJ_0001226801-mRNA-1	TTAC_0000170601-mRNA-1	MCOS_0000526301-mRNA-1	SerJv2_1995800.1	SprJv2_0956500.1	SSLN_0000771501-mRNA-1	TASK_0000460701-mRNA-1	TsM_000721900
OG0004000	DILT_0000093901-mRNA-1	EgrG_000117100	EmuJ_000117100.1	HDID_0000204401-mRNA-1	HNAJ_0000944901-mRNA-1	TTAC_0000638401-mRNA-1	MCOS_0000778901-mRNA-1	SerJv2_0017600.1	SprJv2_1200500.1	SSLN_0001176101-mRNA-1	TASK_0000675801-mRNA-1	TsM_000533100
OG0004008	DILT_0000111401-mRNA-1	EgrG_001043900	EmuJ_001043900.1	HDID_0000223001-mRNA-1	HNAJ_0000219401-mRNA-1	TTAC_0000081101-mRNA-1	MCOS_0000153401-mRNA-1	SerJv2_0299300.1	SprJv2_0814500.1	SSLN_0001855101-mRNA-1	TASK_0000838701-mRNA-1	TsM_000492400
OG0004016	DILT_0000140401-mRNA-1	EgrG_000040400	EmuJ_000040400.1	HDID_0000728101-mRNA-1	HNAJ_0000189901-mRNA-1	TTAC_0000207201-mRNA-1	MCOS_0000561801-mRNA-1	SerJv2_2080000.1	SprJv2_0848800.1	SSLN_0001743101-mRNA-1	TASK_0000192801-mRNA-1	TsM_000793400
OG0004017	DILT_0000146001-mRNA-1	EgrG_000734900	EmuJ_000734900.1	HDID_0000493201-mRNA-1	HNAJ_0000211601-mRNA-1	TTAC_0000824001-mRNA-1	MCOS_0000971401-mRNA-1	SerJv2_0962300.1	SprJv2_1263400.1	SSLN_0000913701-mRNA-1	TASK_0000731901-mRNA-1	TsM_000657000
OG0004028	DILT_0000190301-mRNA-1	EgrG_000768100	EmuJ_000768100.1	HDID_0000826001-mRNA-1	HNAJ_0001224801-mRNA-1	TTAC_0000126201-mRNA-1	MCOS_0000213601-mRNA-1	SerJv2_0411300.1	SprJv2_0366500.1	SSLN_0001023801-mRNA-1	TASK_0000853801-mRNA-1	TsM_000891100
OG0004047	DILT_0000261301-mRNA-1	EgrG_000784600	EmuJ_000784600.1	HDID_0000998101-mRNA-1	HNAJ_0000731501-mRNA-1	TTAC_0000818101-mRNA-1	MCOS_0000120801-mRNA-1	SerJv2_0159500.1	SprJv2_1265400.1	SSLN_0000958301-mRNA-1	TASK_0000915601-mRNA-1	TsM_000489400
OG0004053	DILT_0000274601-mRNA-1	EgrG_000672800	EmuJ_000672800.1	HDID_0000765401-mRNA-1	HNAJ_0000191101-mRNA-1	TTAC_0000794701-mRNA-1	MCOS_0000241801-mRNA-1	SerJv2_0508900.1	SprJv2_0568100.1	SSLN_0001004201-mRNA-1	TASK_0000780701-mRNA-1	TsM_001110600
OG0004060	DILT_0000301401-mRNA-1	EgrG_001182800	EmuJ_001182800.1	HDID_0000070901-mRNA-1	HNAJ_0000231901-mRNA-1	TTAC_0000143101-mRNA-1	MCOS_0000725701-mRNA-1	SerJv2_2307000.1	SprJv2_1232400.1	SSLN_0001521801-mRNA-1	TASK_0000760901-mRNA-1	TsM_000908500
OG0004071	DILT_0000344701-mRNA-1	EgrG_000822600	EmuJ_000822600.1	HDID_0000113801-mRNA-1	HNAJ_0000940001-mRNA-1	TTAC_0000219001-mRNA-1	MCOS_0000659401-mRNA-1	SerJv2_0526500.1	SprJv2_0010900.1	SSLN_0000260901-mRNA-1	TASK_0000418601-mRNA-1	TsM_000689300
OG0004074	DILT_0000350601-mRNA-1	EgrG_001064900	EmuJ_001064900.1	HDID_0000372001-mRNA-1	HNAJ_0001350101-mRNA-1	TTAC_0000707201-mRNA-1	MCOS_0000598201-mRNA-1	SerJv2_0417500.1	SprJv2_0944400.1	SSLN_0001507901-mRNA-1	TASK_0000912301-mRNA-1	TsM_000579700
OG0004076	DILT_0000358601-mRNA-1	EgrG_000995300	EmuJ_000995300.1	HDID_0000892601-mRNA-1	HNAJ_0000958801-mRNA-1	TTAC_0000195901-mRNA-1	MCOS_0000169201-mRNA-1	SerJv2_1442400.1	SprJv2_0479900.1	SSLN_0001609301-mRNA-1	TASK_0000099801-mRNA-1	TsM_000675600
OG0004082	DILT_0000369001-mRNA-1	EgrG_000526700	EmuJ_000526700.1	HDID_0000423001-mRNA-1	HNAJ_0000807301-mRNA-1	TTAC_0000214501-mRNA-1	MCOS_0000059701-mRNA-1	SerJv2_0855200.1	SprJv2_2110100.1	SSLN_0000224901-mRNA-1	TASK_0000767501-mRNA-1	TsM_000887800
OG0004084	DILT_0000371601-mRNA-1	EgrG_001000200	EmuJ_001000200.1	HDID_0000743701-mRNA-1	HNAJ_0000113201-mRNA-1	TTAC_0000119501-mRNA-1	MCOS_0000991901-mRNA-1	SerJv2_1001600.1	SprJv2_1504400.1	SSLN_0001291301-mRNA-1	TASK_0000912501-mRNA-1	TsM_000180100
OG0004089	DILT_0000379501-mRNA-1	EgrG_000687100	EmuJ_000687100.1	HDID_0000902401-mRNA-1	HNAJ_0000268701-mRNA-1	TTAC_0000899601-mRNA-1	MCOS_0000050201-mRNA-1	SerJv2_1155400.1	SprJv2_1107800.1	SSLN_0001328801-mRNA-1	TASK_0000540501-mRNA-1	TsM_000815600
OG0004105	DILT_0000423601-mRNA-1	EgrG_001021200	EmuJ_001021200.1	HDID_0000139301-mRNA-1	HNAJ_0000415401-mRNA-1	TTAC_0000276301-mRNA-1	MCOS_0000523001-mRNA-1	SerJv2_1574300.1	SprJv2_1628800.1	SSLN_0000087201-mRNA-1	TASK_0000774701-mRNA-1	TsM_000753600
OG0004108	DILT_0000434101-mRNA-1	EgrG_000717900	EmuJ_000717900.1	HDID_0000395501-mRNA-1	HNAJ_0001008601-mRNA-1	TTAC_0000611001-mRNA-1	MCOS_0000172501-mRNA-1	SerJv2_2487000.1	SprJv2_1826700.1	SSLN_0001698201-mRNA-1	TASK_0000354301-mRNA-1	TsM_001002800
OG0004123	DILT_0000469001-mRNA-1	EgrG_000827700	EmuJ_000827700.1	HDID_0000413801-mRNA-1	HNAJ_0000279001-mRNA-1	TTAC_0000970101-mRNA-1	MCOS_0001014901-mRNA-1	SerJv2_0266800.1	SprJv2_1573500.1	SSLN_0001589401-mRNA-1	TASK_0000942601-mRNA-1	TsM_000580300
OG0004125	DILT_0000480301-mRNA-1	EgrG_001094100	EmuJ_001094100.1	HDID_0000276601-mRNA-1	HNAJ_0001371101-mRNA-1	TTAC_0000937801-mRNA-1	MCOS_0000884801-mRNA-1	SerJv2_0007000.1	SprJv2_0423200.1	SSLN_0001951601-mRNA-1	TASK_0000813701-mRNA-1	TsM_000509400
OG0004134	DILT_0000498701-mRNA-1	EgrG_001009700	EmuJ_001009700.1	HDID_0000918701-mRNA-1	HNAJ_0001015601-mRNA-1	TTAC_0000872501-mRNA-1	MCOS_0000077501-mRNA-1	SerJv2_2415800.1	SprJv2_0752500.1	SSLN_0001647701-mRNA-1	TASK_0000850801-mRNA-1	TsM_000603400
OG0004137	DILT_0000503201-mRNA-1	EgrG_001129300	EmuJ_001129300.1	HDID_0000784401-mRNA-1	HNAJ_0000314701-mRNA-1	TTAC_0000730701-mRNA-1	MCOS_0000663901-mRNA-1	SerJv2_1879400.1	SprJv2_1997700.1	SSLN_0000892301-mRNA-1	TASK_0000559601-mRNA-1	TsM_000481300
OG0004143	DILT_0000519901-mRNA-1	EgrG_000964600	EmuJ_000964600.1	HDID_0000277501-mRNA-1	HNAJ_0000853401-mRNA-1	TTAC_0000136401-mRNA-1	MCOS_0000514701-mRNA-1	SerJv2_1930300.1	SprJv2_0906000.1	SSLN_0000532001-mRNA-1	TASK_0000076301-mRNA-1	TsM_000862100
OG0004146	DILT_0000528701-mRNA-1	EgrG_000677200	EmuJ_000677200.1	HDID_0000842001-mRNA-1	HNAJ_0000980801-mRNA-1	TTAC_0000657001-mRNA-1	MCOS_0000145001-mRNA-1	SerJv2_0064400.1	SprJv2_1519800.1	SSLN_0000058601-mRNA-1	TASK_0000837801-mRNA-1	TsM_000109900
OG0004152	DILT_0000544901-mRNA-1	EgrG_000888300	EmuJ_000888300.1	HDID_0000764401-mRNA-1	HNAJ_0001159701-mRNA-1	TTAC_0000861901-mRNA-1	MCOS_0000797901-mRNA-1	SerJv2_0019700.1	SprJv2_1855500.1	SSLN_0000325801-mRNA-1	TASK_0000968701-mRNA-1	TsM_000692500
OG0004164	DILT_0000582601-mRNA-1	EgrG_000535800	EmuJ_000535800.1	HDID_0000938301-mRNA-1	HNAJ_0000082401-mRNA-1	TTAC_0000774201-mRNA-1	MCOS_0000278001-mRNA-1	SerJv2_0482400.1	SprJv2_1297500.1	SSLN_0001253601-mRNA-1	TASK_0000557401-mRNA-1	TsM_000874500
OG0004165	DILT_0000585301-mRNA-1	EgrG_000777100	EmuJ_000777100.1	HDID_0000478501-mRNA-1	HNAJ_0000370501-mRNA-1	TTAC_0000227201-mRNA-1	MCOS_0000940301-mRNA-1	SerJv2_1539400.1	SprJv2_1249400.1	SSLN_0001684901-mRNA-1	TASK_0000685401-mRNA-1	TsM_000809000
OG0004178	DILT_0000625501-mRNA-1	EgrG_001065800	EmuJ_001065800.1	HDID_0000778301-mRNA-1	HNAJ_0000343301-mRNA-1	TTAC_0000706201-mRNA-1	MCOS_0000715901-mRNA-1	SerJv2_0302100.1	SprJv2_0816200.1	SSLN_0000449501-mRNA-1	TASK_0000032501-mRNA-1	TsM_000859000
OG0004179	DILT_0000625901-mRNA-1	EgrG_000796200	EmuJ_000796200.1	HDID_0000077801-mRNA-1	HNAJ_0000459001-mRNA-1	TTAC_0000156901-mRNA-1	MCOS_0000300601-mRNA-1	SerJv2_1211800.1	SprJv2_1694700.1	SSLN_0000795801-mRNA-1	TASK_0000719201-mRNA-1	TsM_000493600
OG0004185	DILT_0000656601-mRNA-1	EgrG_000086500	EmuJ_000086500.1	HDID_0000118901-mRNA-1	HNAJ_0001099301-mRNA-1	TTAC_0000649401-mRNA-1	MCOS_0000750801-mRNA-1	SerJv2_1035000.1	SprJv2_0709300.1	SSLN_0000434001-mRNA-1	TASK_0000765301-mRNA-1	TsM_000554600
OG0004187	DILT_0000663401-mRNA-1	EgrG_000420300	EmuJ_000420300.1	HDID_0000530201-mRNA-1	HNAJ_0000938701-mRNA-1	TTAC_0000093101-mRNA-1	MCOS_0000178801-mRNA-1	SerJv2_0326500.1	SprJv2_0892700.1	SSLN_0001194401-mRNA-1	TASK_0000053701-mRNA-1	TsM_000914700
OG0004189	DILT_0000674201-mRNA-1	EgrG_000919400	EmuJ_000919400.1	HDID_0000638701-mRNA-1	HNAJ_0000123501-mRNA-1	TTAC_0000861501-mRNA-1	MCOS_0001000901-mRNA-1	SerJv2_0376000.1	SprJv2_1599700.1	SSLN_0001210101-mRNA-1	TASK_0000872701-mRNA-1	TsM_000557800
OG0004190	DILT_0000674501-mRNA-1	EgrG_000212900	EmuJ_000212900.1	HDID_0000370101-mRNA-1	HNAJ_0000349901-mRNA-1	TTAC_0001021701-mRNA-1	MCOS_0000424201-mRNA-1	SerJv2_2471300.1	SprJv2_0864900.1	SSLN_0001814001-mRNA-1	TASK_0000291401-mRNA-1	TsM_001057300
OG0004194	DILT_0000682701-mRNA-1	EgrG_000790900	EmuJ_000790900.1	HDID_0000485201-mRNA-1	HNAJ_0000215901-mRNA-1	TTAC_0000357201-mRNA-1	MCOS_0000051601-mRNA-1	SerJv2_1800100.1	SprJv2_0320400.1	SSLN_0000617101-mRNA-1	TASK_0000628201-mRNA-1	TsM_000861400
OG0004195	DILT_0000683601-mRNA-1	EgrG_000449700	EmuJ_000449700.1	HDID_0000465101-mRNA-1	HNAJ_0001271001-mRNA-1	TTAC_0000741101-mRNA-1	MCOS_0000841501-mRNA-1	SerJv2_1553400.1	SprJv2_0206400.1	SSLN_0000437501-mRNA-1	TASK_0000337601-mRNA-1	TsM_001154800
OG0004214	DILT_0000739301-mRNA-1	EgrG_000698000	EmuJ_000698000.1	HDID_0000389901-mRNA-1	HNAJ_0000366001-mRNA-1	TTAC_0000621001-mRNA-1	MCOS_0000140601-mRNA-1	SerJv2_1149700.1	SprJv2_1751000.1	SSLN_0001393901-mRNA-1	TASK_0000400201-mRNA-1	TsM_000844200
OG0004218	DILT_0000766201-mRNA-1	EgrG_000965000	EmuJ_000965000.1	HDID_0000177001-mRNA-1	HNAJ_0000181801-mRNA-1	TTAC_0000142501-mRNA-1	MCOS_0000514301-mRNA-1	SerJv2_0396400.1	SprJv2_1386200.1	SSLN_0001078701-mRNA-1	TASK_0000076601-mRNA-1	TsM_000440200
OG0004219	DILT_0000769601-mRNA-1	EgrG_000602400	EmuJ_000602400.1	HDID_0000018801-mRNA-1	HNAJ_0000942801-mRNA-1	TTAC_0000967701-mRNA-1	MCOS_0000870701-mRNA-1	SerJv2_1167400.1	SprJv2_1921500.1	SSLN_0001686901-mRNA-1	TASK_0000326901-mRNA-1	TsM_000941300
OG0004228	DILT_0000796901-mRNA-1	EgrG_000755550	EmuJ_000755550.1	HDID_0000940801-mRNA-1	HNAJ_0001155601-mRNA-1	TTAC_0000805801-mRNA-1	MCOS_0000803601-mRNA-1	SerJv2_0242400.1	SprJv2_0016500.1	SSLN_0001636101-mRNA-1	TASK_0000073001-mRNA-1	TsM_000557200
OG0004236	DILT_0000824901-mRNA-1	EgrG_001026300	EmuJ_001026300.1	HDID_0000199001-mRNA-1	HNAJ_0001299201-mRNA-1	TTAC_0000343201-mRNA-1	MCOS_0000048701-mRNA-1	SerJv2_0383400.1	SprJv2_1330500.1	SSLN_0000651701-mRNA-1	TASK_0000079901-mRNA-1	TsM_000594100
OG0004245	DILT_0000840701-mRNA-1	EgrG_000808900	EmuJ_000808900.1	HDID_0000900001-mRNA-1	HNAJ_0000359001-mRNA-1	TTAC_0000030101-mRNA-1	MCOS_0000090301-mRNA-1	SerJv2_0726300.1	SprJv2_0887000.1	SSLN_0000398101-mRNA-1	TASK_0000519601-mRNA-1	TsM_000667200
OG0004249	DILT_0000848801-mRNA-1	EgrG_000722800	EmuJ_000722800.1	HDID_0000405401-mRNA-1	HNAJ_0000988901-mRNA-1	TTAC_0000791601-mRNA-1	MCOS_0000823601-mRNA-1	SerJv2_2211400.1	SprJv2_1627500.1	SSLN_0001029601-mRNA-1	TASK_0000921401-mRNA-1	TsM_000054900
OG0004257	DILT_0000873501-mRNA-1	EgrG_000115500	EmuJ_000115500.1	HDID_0000993101-mRNA-1	HNAJ_0001030901-mRNA-1	TTAC_0000636801-mRNA-1	MCOS_0000632801-mRNA-1	SerJv2_2169200.1	SprJv2_1609300.1	SSLN_0001825901-mRNA-1	TASK_0000600201-mRNA-1	TsM_000061400
OG0004260	DILT_0000883001-mRNA-1	EgrG_000813800	EmuJ_000813800.1	HDID_0000211501-mRNA-1	HNAJ_0000285101-mRNA-1	TTAC_0000708001-mRNA-1	MCOS_0000529401-mRNA-1	SerJv2_2434800.1	SprJv2_1050600.1	SSLN_0001314001-mRNA-1	TASK_0000057601-mRNA-1	TsM_000864400
OG0004268	DILT_0000901601-mRNA-1	EgrG_000774200	EmuJ_000774200.1	HDID_0000099801-mRNA-1	HNAJ_0000537301-mRNA-1	TTAC_0000623901-mRNA-1	MCOS_0000625201-mRNA-1	SerJv2_0682800.1	SprJv2_0931400.1	SSLN_0000819201-mRNA-1	TASK_0000986201-mRNA-1	TsM_000171900
OG0004278	DILT_0000942401-mRNA-1	EgrG_000816200	EmuJ_000816200.1	HDID_0000135201-mRNA-1	HNAJ_0001074501-mRNA-1	TTAC_0000018501-mRNA-1	MCOS_0000304401-mRNA-1	SerJv2_1260100.1	SprJv2_0005700.1	SSLN_0000314101-mRNA-1	TASK_0000654001-mRNA-1	TsM_000415200
OG0004279	DILT_0000943001-mRNA-1	EgrG_000879100	EmuJ_000879100.1	HDID_0000723601-mRNA-1	HNAJ_0000256301-mRNA-1	TTAC_0000781501-mRNA-1	MCOS_0000536501-mRNA-1	SerJv2_0258400.1	SprJv2_2025100.1	SSLN_0000681701-mRNA-1	TASK_0000566001-mRNA-1	TsM_000013600
OG0004286	DILT_0000963801-mRNA-1	EgrG_000763300	EmuJ_000763300.1	HDID_0000335801-mRNA-1	HNAJ_0000900201-mRNA-1	TTAC_0000705701-mRNA-1	MCOS_0000199801-mRNA-1	SerJv2_0553900.1	SprJv2_0323000.1	SSLN_0001283901-mRNA-1	TASK_0000548601-mRNA-1	TsM_001115200
OG0004289	DILT_0000978801-mRNA-1	EgrG_000099900	EmuJ_000099900.1	HDID_0000737301-mRNA-1	HNAJ_0000903801-mRNA-1	TTAC_0000071301-mRNA-1	MCOS_0000136301-mRNA-1	SerJv2_0220700.1	SprJv2_2129000.1	SSLN_0001836501-mRNA-1	TASK_0000439501-mRNA-1	TsM_000784700
OG0004290	DILT_0000986101-mRNA-1	EgrG_001071700	EmuJ_001071700.1	HDID_0001100101-mRNA-1	HNAJ_0000329701-mRNA-1	TTAC_0001124501-mRNA-1	MCOS_0000715401-mRNA-1	SerJv2_0401200.1	SprJv2_0178300.1	SSLN_0000766201-mRNA-1	TASK_0000869301-mRNA-1	TsM_000491300
OG0004292	DILT_0000998101-mRNA-1	EgrG_001073600	EmuJ_001073600.1	HDID_0000051501-mRNA-1	HNAJ_0000639501-mRNA-1	TTAC_0000137501-mRNA-1	MCOS_0000858501-mRNA-1	SerJv2_0696300.1	SprJv2_1442100.1	SSLN_0001175901-mRNA-1	TASK_0000785501-mRNA-1	TsM_001128100
OG0004294	DILT_0001002101-mRNA-1	EgrG_000950900	EmuJ_000950900.1	HDID_0000133401-mRNA-1	HNAJ_0000857201-mRNA-1	TTAC_0000078301-mRNA-1	MCOS_0000744201-mRNA-1	SerJv2_1619900.1	SprJv2_0255600.1	SSLN_0001803001-mRNA-1	TASK_0000940001-mRNA-1	TsM_001018300
OG0004303	DILT_0001057701-mRNA-1	EgrG_000444900	EmuJ_000444900.1	HDID_0000229201-mRNA-1	HNAJ_0000207901-mRNA-1	TTAC_0000766301-mRNA-1	MCOS_0000651701-mRNA-1	SerJv2_0598800.1	SprJv2_1763300.1	SSLN_0001606601-mRNA-1	TASK_0000074301-mRNA-1	TsM_000505400
OG0004304	DILT_0001060301-mRNA-1	EgrG_000415100	EmuJ_000415100.1	HDID_0000930101-mRNA-1	HNAJ_0000110101-mRNA-1	TTAC_0000763501-mRNA-1	MCOS_0000088001-mRNA-1	SerJv2_0294800.1	SprJv2_1170800.1	SSLN_0001226001-mRNA-1	TASK_0000191901-mRNA-1	TsM_000842300
OG0004321	DILT_0001117701-mRNA-1	EgrG_000535000	EmuJ_000535000.1	HDID_0000802101-mRNA-1	HNAJ_0001177001-mRNA-1	TTAC_0000776501-mRNA-1	MCOS_0000080601-mRNA-1	SerJv2_1422600.1	SprJv2_1093200.1	SSLN_0001723701-mRNA-1	TASK_0000860201-mRNA-1	TsM_000639100
OG0004323	DILT_0001119201-mRNA-1	EgrG_000063100	EmuJ_000063100.1	HDID_0000040101-mRNA-1	HNAJ_0000954801-mRNA-1	TTAC_0000250901-mRNA-1	MCOS_0000211201-mRNA-1	SerJv2_1915000.1	SprJv2_0383000.1	SSLN_0001325001-mRNA-1	TASK_0000039801-mRNA-1	TsM_000196900
OG0004329	DILT_0001139201-mRNA-1	EgrG_000632800	EmuJ_000632800.1	HDID_0000771601-mRNA-1	HNAJ_0000807201-mRNA-1	TTAC_0000494501-mRNA-1	MCOS_0000700201-mRNA-1	SerJv2_0794900.1	SprJv2_1270000.1	SSLN_0001665201-mRNA-1	TASK_0000334501-mRNA-1	TsM_000816400
OG0004330	DILT_0001140201-mRNA-1	EgrG_000923400	EmuJ_000923400.1	HDID_0000710701-mRNA-1	HNAJ_0000240301-mRNA-1	TTAC_0000456801-mRNA-1	MCOS_0000166301-mRNA-1	SerJv2_2136300.1	SprJv2_1426400.1	SSLN_0000879701-mRNA-1	TASK_0000839501-mRNA-1	TsM_000175000
OG0004331	DILT_0001140901-mRNA-1	EgrG_001185300	EmuJ_001185300.1	HDID_0000060501-mRNA-1	HNAJ_0000414001-mRNA-1	TTAC_0001159301-mRNA-1	MCOS_0000260601-mRNA-1	SerJv2_0758300.1	SprJv2_0084300.1	SSLN_0000968301-mRNA-1	TASK_0000096101-mRNA-1	TsM_000460500
OG0004336	DILT_0001160001-mRNA-1	EgrG_000345300	EmuJ_000345300.1	HDID_0000780801-mRNA-1	HNAJ_0000405301-mRNA-1	TTAC_0000498601-mRNA-1	MCOS_0000351301-mRNA-1	SerJv2_1614200.1	SprJv2_1596100.1	SSLN_0001513801-mRNA-1	TASK_0000725501-mRNA-1	TsM_000223100
OG0004343	DILT_0001182401-mRNA-1	EgrG_000111800	EmuJ_000111800.1	HDID_0000032101-mRNA-1	HNAJ_0000250001-mRNA-1	TTAC_0000644401-mRNA-1	MCOS_0000554701-mRNA-1	SerJv2_0071700.1	SprJv2_0840600.1	SSLN_0000961101-mRNA-1	TASK_0000001601-mRNA-1	TsM_000210100
OG0004364	DILT_0001260601-mRNA-1	EgrG_001000100	EmuJ_001000100.1	HDID_0000743801-mRNA-1	HNAJ_0000113101-mRNA-1	TTAC_0000119601-mRNA-1	MCOS_0000962401-mRNA-1	SerJv2_1001200.1	SprJv2_1505100.1	SSLN_0001889701-mRNA-1	TASK_0000912401-mRNA-1	TsM_000883600
OG0004368	DILT_0001292501-mRNA-1	EgrG_000453900	EmuJ_000453900.1	HDID_0000753701-mRNA-1	HNAJ_0000833601-mRNA-1	TTAC_0000179101-mRNA-1	MCOS_0000841701-mRNA-1	SerJv2_0366500.1	SprJv2_1784800.1	SSLN_0001776201-mRNA-1	TASK_0000106401-mRNA-1	TsM_000103500
OG0004382	DILT_0001366501-mRNA-1	EgrG_000602600	EmuJ_000602600.1	HDID_0000018601-mRNA-1	HNAJ_0000546201-mRNA-1	TTAC_0000461801-mRNA-1	MCOS_0000870501-mRNA-1	SerJv2_0097500.1	SprJv2_1616400.1	SSLN_0000889901-mRNA-1	TASK_0000327101-mRNA-1	TsM_000685200
OG0004392	DILT_0001402301-mRNA-1	EgrG_000599100	EmuJ_000599100.1	HDID_0000168001-mRNA-1	HNAJ_0000799601-mRNA-1	TTAC_0000142201-mRNA-1	MCOS_0000009301-mRNA-1	SerJv2_0064800.1	SprJv2_1520200.1	SSLN_0000544801-mRNA-1	TASK_0000193201-mRNA-1	TsM_000497900
OG0004402	DILT_0001438401-mRNA-1	EgrG_000616200	EmuJ_000616200.1	HDID_0000949001-mRNA-1	HNAJ_0000735901-mRNA-1	TTAC_0000015501-mRNA-1	MCOS_0000815001-mRNA-1	SerJv2_0612000.1	SprJv2_1764200.1	SSLN_0001393501-mRNA-1	TASK_0000655001-mRNA-1	TsM_000558900
OG0004415	DILT_0001498001-mRNA-1	EgrG_000228200	EmuJ_000228200.1	HDID_0000698701-mRNA-1	HNAJ_0001190901-mRNA-1	TTAC_0000301801-mRNA-1	MCOS_0000408401-mRNA-1	SerJv2_0804600.1	SprJv2_0967100.1	SSLN_0000117001-mRNA-1	TASK_0000551401-mRNA-1	TsM_001073800
OG0004417	DILT_0001504201-mRNA-1	EgrG_000651900	EmuJ_000651900.1	HDID_0001051601-mRNA-1	HNAJ_0000023201-mRNA-1	TTAC_0000790101-mRNA-1	MCOS_0000225001-mRNA-1	SerJv2_1525600.1	SprJv2_1195500.1	SSLN_0000883701-mRNA-1	TASK_0000826501-mRNA-1	TsM_000931400
OG0004418	DILT_0001508301-mRNA-1	EgrG_001129400	EmuJ_001129400.1	HDID_0000784601-mRNA-1	HNAJ_0000746401-mRNA-1	TTAC_0000730601-mRNA-1	MCOS_0000664001-mRNA-1	SerJv2_0666500.1	SprJv2_0986700.1	SSLN_0001280601-mRNA-1	TASK_0000559501-mRNA-1	TsM_000113000
OG0004424	DILT_0001539801-mRNA-1	EgrG_000471700	EmuJ_000471700.1	HDID_0000426301-mRNA-1	HNAJ_0000225201-mRNA-1	TTAC_0000185901-mRNA-1	MCOS_0000368501-mRNA-1	SerJv2_0348800.1	SprJv2_0574000.1	SSLN_0001077601-mRNA-1	TASK_0000448301-mRNA-1	TsM_001148400
OG0004425	DILT_0001547101-mRNA-1	EgrG_000530700	EmuJ_000530700.1	HDID_0000434901-mRNA-1	HNAJ_0000623101-mRNA-1	TTAC_0000964601-mRNA-1	MCOS_0000258701-mRNA-1	SerJv2_0292000.1	SprJv2_1055000.1	SSLN_0000522601-mRNA-1	TASK_0000872601-mRNA-1	TsM_001095600
OG0004427	DILT_0001561601-mRNA-1	EgrG_000205000	EmuJ_000205000.1	HDID_0000009201-mRNA-1	HNAJ_0001309901-mRNA-1	TTAC_0000327501-mRNA-1	MCOS_0000017401-mRNA-1	SerJv2_2016800.1	SprJv2_0983800.1	SSLN_0000600401-mRNA-1	TASK_0000397001-mRNA-1	TsM_001100600
OG0004429	DILT_0001565901-mRNA-1	EgrG_001081600	EmuJ_001081600.1	HDID_0000677201-mRNA-1	HNAJ_0001314701-mRNA-1	TTAC_0000043701-mRNA-1	MCOS_0000200601-mRNA-1	SerJv2_1411600.1	SprJv2_0335000.1	SSLN_0000240801-mRNA-1	TASK_0000006301-mRNA-1	TsM_000997300
OG0004431	DILT_0001572301-mRNA-1	EgrG_001073200	EmuJ_001073200.1	HDID_0001037201-mRNA-1	HNAJ_0000719301-mRNA-1	TTAC_0000285801-mRNA-1	MCOS_0000858201-mRNA-1	SerJv2_0400100.1	SprJv2_0179300.1	SSLN_0001722701-mRNA-1	TASK_0000785801-mRNA-1	TsM_001128000
OG0004437	DILT_0001591601-mRNA-1	EgrG_000988100	EmuJ_000988100.1	HDID_0000330001-mRNA-1	HNAJ_0001298501-mRNA-1	TTAC_0000187601-mRNA-1	MCOS_0000978001-mRNA-1	SerJv2_1064600.1	SprJv2_0330000.1	SSLN_0001627401-mRNA-1	TASK_0000695001-mRNA-1	TsM_000743000
OG0004440	DILT_0001612501-mRNA-1	EgrG_001047200	EmuJ_001047200.1	HDID_0000174601-mRNA-1	HNAJ_0000861301-mRNA-1	TTAC_0000740001-mRNA-1	MCOS_0000854701-mRNA-1	SerJv2_1986600.1	SprJv2_0333000.1	SSLN_0001117801-mRNA-1	TASK_0000821901-mRNA-1	TsM_000069700
OG0004444	DILT_0001647101-mRNA-1	EgrG_000631300	EmuJ_000631300.1	HDID_0000299701-mRNA-1	HNAJ_0000806201-mRNA-1	TTAC_0000922101-mRNA-1	MCOS_0000607601-mRNA-1	SerJv2_0094600.1	SprJv2_1154300.1	SSLN_0000931801-mRNA-1	TASK_0000148801-mRNA-1	TsM_000965900
OG0004446	DILT_0001665101-mRNA-1	EgrG_000720500	EmuJ_000720500.1	HDID_0000473501-mRNA-1	HNAJ_0000091901-mRNA-1	TTAC_0000613001-mRNA-1	MCOS_0000115501-mRNA-1	SerJv2_2403600.1	SprJv2_1480700.1	SSLN_0001050701-mRNA-1	TASK_0000352101-mRNA-1	TsM_000607200
OG0004449	DILT_0001689101-mRNA-1	EgrG_000581600	EmuJ_000581600.1	HDID_0000685001-mRNA-1	HNAJ_0000984101-mRNA-1	TTAC_0000318201-mRNA-1	MCOS_0000827401-mRNA-1	SerJv2_0677100.1	SprJv2_0640100.1	SSLN_0001069101-mRNA-1	TASK_0000819001-mRNA-1	TsM_000731400
OG0004450	DILT_0001694501-mRNA-1	EgrG_001058800	EmuJ_001058800.1	HDID_0000347501-mRNA-1	HNAJ_0000115301-mRNA-1	TTAC_0000671301-mRNA-1	MCOS_0000014401-mRNA-1	SerJv2_0812300.1	SprJv2_0193200.1	SSLN_0000062701-mRNA-1	TASK_0000659401-mRNA-1	TsM_000980000
OG0004455	DILT_0001738701-mRNA-1	EgrG_000755500	EmuJ_000755500.1	HDID_0000940901-mRNA-1	HNAJ_0000072701-mRNA-1	TTAC_0000805701-mRNA-1	MCOS_0000395701-mRNA-1	SerJv2_0030100.1	SprJv2_0164500.1	SSLN_0001319801-mRNA-1	TASK_0000073101-mRNA-1	TsM_000557300
OG0004460	DILT_0001789101-mRNA-1	EgrG_000439100	EmuJ_000439100.1	HDID_0001037401-mRNA-1	HNAJ_0000733601-mRNA-1	TTAC_0000201601-mRNA-1	MCOS_0000954601-mRNA-1	SerJv2_0444400.1	SprJv2_0403200.1	SSLN_0000087001-mRNA-1	TASK_0000725801-mRNA-1	TsM_000696800
OG0004464	DILT_0001838901-mRNA-1	EgrG_001076600	EmuJ_001076600.1	HDID_0000285801-mRNA-1	HNAJ_0000247701-mRNA-1	TTAC_0000948401-mRNA-1	MCOS_0000276201-mRNA-1	SerJv2_0398200.1	SprJv2_1384500.1	SSLN_0000518901-mRNA-1	TASK_0000799501-mRNA-1	TsM_000377500
OG0004466	DILT_0001840201-mRNA-1	EgrG_001036500	EmuJ_001036500.1	HDID_0000307101-mRNA-1	HNAJ_0001003901-mRNA-1	TTAC_0000075301-mRNA-1	MCOS_0000955301-mRNA-1	SerJv2_0993600.1	SprJv2_0791600.1	SSLN_0001171101-mRNA-1	TASK_0000451401-mRNA-1	TsM_000122800
OG0004467	DILT_0001847701-mRNA-1	EgrG_000701100	EmuJ_000701100.1	HDID_0000312001-mRNA-1	HNAJ_0000144101-mRNA-1	TTAC_0000623101-mRNA-1	MCOS_0000896101-mRNA-1	SerJv2_1855700.1	SprJv2_1141300.1	SSLN_0000520301-mRNA-1	TASK_0000015801-mRNA-1	TsM_000106300
OG0004470	DILT_0001924301-mRNA-1	EgrG_000461400	EmuJ_000461400.1	HDID_0000605401-mRNA-1	HNAJ_0000960001-mRNA-1	TTAC_0000726901-mRNA-1	MCOS_0000746201-mRNA-1	SerJv2_1407800.1	SprJv2_0576300.1	SSLN_0001220501-mRNA-1	TASK_0000511901-mRNA-1	TsM_000418900
OG0004471	DILT_0001940101-mRNA-1	EgrG_000201400	EmuJ_000201400.1	HDID_0000973301-mRNA-1	HNAJ_0000207301-mRNA-1	TTAC_0000301301-mRNA-1	MCOS_0000138101-mRNA-1	SerJv2_2559200.1	SprJv2_0067600.1	SSLN_0002050101-mRNA-1	TASK_0000246401-mRNA-1	TsM_001203600
OG0004473	DILT_0001954301-mRNA-1	EgrG_001064800	EmuJ_001064800.1	HDID_0000372201-mRNA-1	HNAJ_0000411001-mRNA-1	TTAC_0000146801-mRNA-1	MCOS_0000598101-mRNA-1	SerJv2_0398700.1	SprJv2_0180800.1	SSLN_0001154201-mRNA-1	TASK_0000898101-mRNA-1	TsM_000090200
OG0004526	DILT_0000002001-mRNA-1	EgrG_001011250	EmuJ_001011250.1	HDID_0000157001-mRNA-1	HNAJ_0000993601-mRNA-1	TTAC_0000832501-mRNA-1	MCOS_0000946801-mRNA-1	SerJv2_2382500.1	SprJv2_1793800.1	SSLN_0001064301-mRNA-1	TASK_0000172701-mRNA-1	TsM_000645800
OG0004527	DILT_0000004901-mRNA-1	EgrG_001106300	EmuJ_001106300.1	HDID_0000314101-mRNA-1	HNAJ_0001123501-mRNA-1	TTAC_0000359901-mRNA-1	MCOS_0000584701-mRNA-1	SerJv2_0217600.1	SprJv2_0733600.1	SSLN_0001397601-mRNA-1	TASK_0000911401-mRNA-1	TsM_001191300
OG0004541	DILT_0000037601-mRNA-1	EgrG_000331100	EmuJ_000331100.1	HDID_0000888801-mRNA-1	HNAJ_0000902101-mRNA-1	TTAC_0000005201-mRNA-1	MCOS_0000950901-mRNA-1	SerJv2_1666000.1	SprJv2_0272800.1	SSLN_0000014401-mRNA-1	TASK_0000348101-mRNA-1	TsM_000510500
OG0004544	DILT_0000049801-mRNA-1	EgrG_000221800	EmuJ_000221800.1	HDID_0000233401-mRNA-1	HNAJ_0000788201-mRNA-1	TTAC_0000145101-mRNA-1	MCOS_0000133501-mRNA-1	SerJv2_0652200.1	SprJv2_0274200.1	SSLN_0000511701-mRNA-1	TASK_0000241601-mRNA-1	TsM_000672700
OG0004546	DILT_0000052601-mRNA-1	EgrG_000119900	EmuJ_000119900.1	HDID_0000850501-mRNA-1	HNAJ_0000025401-mRNA-1	TTAC_0000848601-mRNA-1	MCOS_0000667501-mRNA-1	SerJv2_0963600.1	SprJv2_0607600.1	SSLN_0001813801-mRNA-1	TASK_0000619401-mRNA-1	TsM_001228500
OG0004553	DILT_0000075001-mRNA-1	EgrG_000972300	EmuJ_000972300.1	HDID_0000848301-mRNA-1	HNAJ_0000219201-mRNA-1	TTAC_0000978001-mRNA-1	MCOS_0000245001-mRNA-1	SerJv2_0287600.1	SprJv2_0493500.1	SSLN_0000802101-mRNA-1	TASK_0000175301-mRNA-1	TsM_000071900
OG0004557	DILT_0000080601-mRNA-1	EgrG_000195300	EmuJ_000195300.1	HDID_0000143301-mRNA-1	HNAJ_0000125701-mRNA-1	TTAC_0000040301-mRNA-1	MCOS_0000254601-mRNA-1	SerJv2_1127000.1	SprJv2_1949200.1	SSLN_0001618101-mRNA-1	TASK_0000743101-mRNA-1	TsM_000502600
OG0004559	DILT_0000090601-mRNA-1	EgrG_000965800	EmuJ_000965800.1	HDID_0000837501-mRNA-1	HNAJ_0001114401-mRNA-1	TTAC_0000262701-mRNA-1	MCOS_0000949501-mRNA-1	SerJv2_2110600.1	SprJv2_0257500.1	SSLN_0001021601-mRNA-1	TASK_0000058701-mRNA-1	TsM_001004500
OG0004564	DILT_0000107701-mRNA-1	EgrG_000425700	EmuJ_000425700.1	HDID_0000266701-mRNA-1	HNAJ_0000334301-mRNA-1	TTAC_0000853101-mRNA-1	MCOS_0000317101-mRNA-1	SerJv2_2369100.1	SprJv2_0634700.1	SSLN_0001120101-mRNA-1	TASK_0000560501-mRNA-1	TsM_000946900
OG0004566	DILT_0000113001-mRNA-1	EgrG_000125000	EmuJ_000125000.1	HDID_0000897301-mRNA-1	HNAJ_0000076301-mRNA-1	TTAC_0000900101-mRNA-1	MCOS_0000433001-mRNA-1	SerJv2_2644100.1	SprJv2_0720900.1	SSLN_0000434801-mRNA-1	TASK_0000481601-mRNA-1	TsM_000012900
OG0004567	DILT_0000116301-mRNA-1	EgrG_000954700	EmuJ_000954700.1	HDID_0001032701-mRNA-1	HNAJ_0000010101-mRNA-1	TTAC_0000069301-mRNA-1	MCOS_0000252701-mRNA-1	SerJv2_1764800.1	SprJv2_1491700.1	SSLN_0001332101-mRNA-1	TASK_0000765901-mRNA-1	TsM_001121100
OG0004569	DILT_0000120401-mRNA-1	EgrG_000593800	EmuJ_000593800.1	HDID_0000121201-mRNA-1	HNAJ_0000251001-mRNA-1	TTAC_0000703301-mRNA-1	MCOS_0000857801-mRNA-1	SerJv2_0613100.1	SprJv2_1662700.1	SSLN_0000066601-mRNA-1	TASK_0000356001-mRNA-1	TsM_000625200
OG0004573	DILT_0000155101-mRNA-1	EgrG_000799600	EmuJ_000799600.1	HDID_0000740101-mRNA-1	HNAJ_0001284501-mRNA-1	TTAC_0000055501-mRNA-1	MCOS_0000363501-mRNA-1	SerJv2_0028400.1	SprJv2_0162400.1	SSLN_0001248901-mRNA-1	TASK_0000779001-mRNA-1	TsM_000266400
OG0004577	DILT_0000191701-mRNA-1	EgrG_000232700	EmuJ_000232700.1	HDID_0001002401-mRNA-1	HNAJ_0000751801-mRNA-1	TTAC_0000354801-mRNA-1	MCOS_0000670401-mRNA-1	SerJv2_0221000.1	SprJv2_1568800.1	SSLN_0000706401-mRNA-1	TASK_0000873501-mRNA-1	TsM_000298700
OG0004582	DILT_0000219601-mRNA-1	EgrG_001191400	EmuJ_001191400.1	HDID_0000721201-mRNA-1	HNAJ_0000089301-mRNA-1	TTAC_0000929401-mRNA-1	MCOS_0000019401-mRNA-1	SerJv2_0839000.1	SprJv2_1533100.1	SSLN_0000708001-mRNA-1	TASK_0000367401-mRNA-1	TsM_000878900
OG0004585	DILT_0000221401-mRNA-1	EgrG_000574900	EmuJ_000574900.1	HDID_0000809701-mRNA-1	HNAJ_0000906301-mRNA-1	TTAC_0000841601-mRNA-1	MCOS_0000926001-mRNA-1	SerJv2_2702100.1	SprJv2_0044500.1	SSLN_0001175301-mRNA-1	TASK_0000858501-mRNA-1	TsM_000441700
OG0004588	DILT_0000238001-mRNA-1	EgrG_000442100	EmuJ_000442100.1	HDID_0000260401-mRNA-1	HNAJ_0000741201-mRNA-1	TTAC_0000112501-mRNA-1	MCOS_0000822301-mRNA-1	SerJv2_0877500.1	SprJv2_1558000.1	SSLN_0001266601-mRNA-1	TASK_0000363601-mRNA-1	TsM_000774700
OG0004592	DILT_0000242301-mRNA-1	EgrG_000193700	EmuJ_000193700.1	HDID_0000962301-mRNA-1	HNAJ_0000825701-mRNA-1	TTAC_0000719101-mRNA-1	MCOS_0000889001-mRNA-1	SerJv2_0223500.1	SprJv2_1239300.1	SSLN_0000751501-mRNA-1	TASK_0000564301-mRNA-1	TsM_000745800
OG0004594	DILT_0000246701-mRNA-1	EgrG_000490100	EmuJ_000490100.1	HDID_0000417101-mRNA-1	HNAJ_0001306301-mRNA-1	TTAC_0000358801-mRNA-1	MCOS_0000520101-mRNA-1	SerJv2_1354500.1	SprJv2_0759000.1	SSLN_0000217701-mRNA-1	TASK_0000405801-mRNA-1	TsM_000737700
OG0004595	DILT_0000249801-mRNA-1	EgrG_001077900	EmuJ_001077900.1	HDID_0000514201-mRNA-1	HNAJ_0000832601-mRNA-1	TTAC_0001042401-mRNA-1	MCOS_0000337201-mRNA-1	SerJv2_0283400.1	SprJv2_0169800.1	SSLN_0000702601-mRNA-1	TASK_0000257501-mRNA-1	TsM_001175600
OG0004599	DILT_0000251701-mRNA-1	EgrG_000065450	EmuJ_000065450.1	HDID_0000437801-mRNA-1	HNAJ_0000775801-mRNA-1	TTAC_0000892501-mRNA-1	MCOS_0000171301-mRNA-1	SerJv2_1121100.1	SprJv2_1083300.1	SSLN_0000013301-mRNA-1	TASK_0000242701-mRNA-1	TsM_000021300
OG0004600	DILT_0000253401-mRNA-1	EgrG_000389300	EmuJ_000389300.1	HDID_0001016201-mRNA-1	HNAJ_0001097201-mRNA-1	TTAC_0000708901-mRNA-1	MCOS_0000972101-mRNA-1	SerJv2_0475500.1	SprJv2_0523900.1	SSLN_0000012901-mRNA-1	TASK_0000084401-mRNA-1	TsM_000395100
OG0004610	DILT_0000278201-mRNA-1	EgrG_000819700	EmuJ_000819700.1	HDID_0000323401-mRNA-1	HNAJ_0000730201-mRNA-1	TTAC_0000166901-mRNA-1	MCOS_0000068301-mRNA-1	SerJv2_1804200.1	SprJv2_0438700.1	SSLN_0000702901-mRNA-1	TASK_0000842301-mRNA-1	TsM_000821200
OG0004619	DILT_0000300801-mRNA-1	EgrG_000660100	EmuJ_000660100.1	HDID_0000845501-mRNA-1	HNAJ_0000187001-mRNA-1	TTAC_0000110701-mRNA-1	MCOS_0000984401-mRNA-1	SerJv2_1846500.1	SprJv2_0563200.1	SSLN_0001315701-mRNA-1	TASK_0000605401-mRNA-1	TsM_000185900
OG0004623	DILT_0000310501-mRNA-1	EgrG_000636800	EmuJ_000636800.1	HDID_0000176001-mRNA-1	HNAJ_0000172401-mRNA-1	TTAC_0000721001-mRNA-1	MCOS_0000887801-mRNA-1	SerJv2_1075700.1	SprJv2_0921400.1	SSLN_0001301801-mRNA-1	TASK_0000544501-mRNA-1	TsM_000951900
OG0004624	DILT_0000310701-mRNA-1	EgrG_000683000	EmuJ_000683000.1	HDID_0000389401-mRNA-1	HNAJ_0001320601-mRNA-1	TTAC_0000664601-mRNA-1	MCOS_0000022601-mRNA-1	SerJv2_0344200.1	SprJv2_0115100.1	SSLN_0000898601-mRNA-1	TASK_0000595801-mRNA-1	TsM_000037100
OG0004626	DILT_0000315301-mRNA-1	EgrG_000626300	EmuJ_000626300.1	HDID_0000988201-mRNA-1	HNAJ_0000459301-mRNA-1	TTAC_0000696001-mRNA-1	MCOS_0000032101-mRNA-1	SerJv2_0612600.1	SprJv2_1663300.1	SSLN_0001825601-mRNA-1	TASK_0000603401-mRNA-1	TsM_000412200
OG0004627	DILT_0000317401-mRNA-1	EgrG_000062300	EmuJ_000062300.1	HDID_0000785201-mRNA-1	HNAJ_0001013001-mRNA-1	TTAC_0000966801-mRNA-1	MCOS_0000876601-mRNA-1	SerJv2_1916100.1	SprJv2_0381500.1	SSLN_0001694301-mRNA-1	TASK_0000039101-mRNA-1	TsM_000612300
OG0004629	DILT_0000319901-mRNA-1	EgrG_000897200	EmuJ_000897200.1	HDID_0000733601-mRNA-1	HNAJ_0000479901-mRNA-1	TTAC_0000878901-mRNA-1	MCOS_0000548001-mRNA-1	SerJv2_0987100.1	SprJv2_0673200.1	SSLN_0001238601-mRNA-1	TASK_0000202601-mRNA-1	TsM_001173400
OG0004630	DILT_0000327001-mRNA-1	EgrG_000212300	EmuJ_000212300.1	HDID_0000134201-mRNA-1	HNAJ_0000260301-mRNA-1	TTAC_0000682601-mRNA-1	MCOS_0000036001-mRNA-1	SerJv2_0653400.1	SprJv2_0275500.1	SSLN_0000888301-mRNA-1	TASK_0000686701-mRNA-1	TsM_000233200
OG0004635	DILT_0000341901-mRNA-1	EgrG_000101100	EmuJ_000101100.1	HDID_0000204701-mRNA-1	HNAJ_0001194701-mRNA-1	TTAC_0000784401-mRNA-1	MCOS_0000935301-mRNA-1	SerJv2_2067300.1	SprJv2_1750500.1	SSLN_0000254501-mRNA-1	TASK_0000056801-mRNA-1	TsM_000851800
OG0004643	DILT_0000364001-mRNA-1	EgrG_000864950	EmuJ_000864950.1	HDID_0000183701-mRNA-1	HNAJ_0000456201-mRNA-1	TTAC_0000647101-mRNA-1	MCOS_0000273101-mRNA-1	SerJv2_1538900.1	SprJv2_1249000.1	SSLN_0000340501-mRNA-1	TASK_0000459301-mRNA-1	TsM_000450400
OG0004649	DILT_0000370901-mRNA-1	EgrG_000765400	EmuJ_000765400.1	HDID_0000193301-mRNA-1	HNAJ_0000982301-mRNA-1	TTAC_0000283801-mRNA-1	MCOS_0000763101-mRNA-1	SerJv2_0241400.1	SprJv2_0015700.1	SSLN_0001532401-mRNA-1	TASK_0000759301-mRNA-1	TsM_000470300
OG0004651	DILT_0000372401-mRNA-1	EgrG_000253300	EmuJ_000253300.1	HDID_0000214801-mRNA-1	HNAJ_0000086801-mRNA-1	TTAC_0000234401-mRNA-1	MCOS_0000481701-mRNA-1	SerJv2_1410200.1	SprJv2_0538800.1	SSLN_0000798801-mRNA-1	TASK_0000382001-mRNA-1	TsM_001090400
OG0004652	DILT_0000377201-mRNA-1	EgrG_000927400	EmuJ_000927400.1	HDID_0000325901-mRNA-1	HNAJ_0000805601-mRNA-1	TTAC_0000761001-mRNA-1	MCOS_0000682901-mRNA-1	SerJv2_1873000.1	SprJv2_1450100.1	SSLN_0001737501-mRNA-1	TASK_0000840401-mRNA-1	TsM_000967100
OG0004654	DILT_0000385001-mRNA-1	EgrG_000059800	EmuJ_000059800.1	HDID_0000738501-mRNA-1	HNAJ_0001257601-mRNA-1	TTAC_0001021901-mRNA-1	MCOS_0000993901-mRNA-1	SerJv2_1931600.1	SprJv2_1653000.1	SSLN_0001207701-mRNA-1	TASK_0000173001-mRNA-1	TsM_000743600
OG0004655	DILT_0000386901-mRNA-1	EgrG_000169200	EmuJ_000169200.1	HDID_0000146101-mRNA-1	HNAJ_0000968301-mRNA-1	TTAC_0000074301-mRNA-1	MCOS_0000771601-mRNA-1	SerJv2_0671500.1	SprJv2_0997200.1	SSLN_0000589701-mRNA-1	TASK_0000733501-mRNA-1	TsM_000462100
OG0004664	DILT_0000409701-mRNA-1	EgrG_000346200	EmuJ_000346200.1	HDID_0000348001-mRNA-1	HNAJ_0000994601-mRNA-1	TTAC_0000094401-mRNA-1	MCOS_0000247501-mRNA-1	SerJv2_1211400.1	SprJv2_1694300.1	SSLN_0001247001-mRNA-1	TASK_0000720901-mRNA-1	TsM_000674100
OG0004668	DILT_0000415701-mRNA-1	EgrG_000902900	EmuJ_000902900.1	HDID_0000367901-mRNA-1	HNAJ_0000897501-mRNA-1	TTAC_0000382101-mRNA-1	MCOS_0000256601-mRNA-1	SerJv2_1017500.1	SprJv2_0529400.1	SSLN_0000019101-mRNA-1	TASK_0000357601-mRNA-1	TsM_000696100
OG0004669	DILT_0000416001-mRNA-1	EgrG_000881000	EmuJ_000881000.1	HDID_0000729801-mRNA-1	HNAJ_0000898301-mRNA-1	TTAC_0000986501-mRNA-1	MCOS_0000399701-mRNA-1	SerJv2_0506300.1	SprJv2_1766300.1	SSLN_0000103701-mRNA-1	TASK_0000411301-mRNA-1	TsM_000806700
OG0004671	DILT_0000420201-mRNA-1	EgrG_000862100	EmuJ_000862100.1	HDID_0000259101-mRNA-1	HNAJ_0001246001-mRNA-1	TTAC_0000688701-mRNA-1	MCOS_0000362401-mRNA-1	SerJv2_1259700.1	SprJv2_0005100.1	SSLN_0000891801-mRNA-1	TASK_0000470001-mRNA-1	TsM_000185500
OG0004672	DILT_0000420701-mRNA-1	EgrG_000701300	EmuJ_000701300.1	HDID_0000311801-mRNA-1	HNAJ_0000143901-mRNA-1	TTAC_0000623301-mRNA-1	MCOS_0000895901-mRNA-1	SerJv2_0790300.1	SprJv2_1445400.1	SSLN_0001445801-mRNA-1	TASK_0000016001-mRNA-1	TsM_000106400
OG0004677	DILT_0000429001-mRNA-1	EgrG_000892100	EmuJ_000892100.1	HDID_0000360501-mRNA-1	HNAJ_0000743501-mRNA-1	TTAC_0000053001-mRNA-1	MCOS_0000990701-mRNA-1	SerJv2_1364000.1	SprJv2_1439200.1	SSLN_0000106201-mRNA-1	TASK_0000854901-mRNA-1	TsM_000652900
OG0004678	DILT_0000435201-mRNA-1	EgrG_000868900	EmuJ_000868900.1	HDID_0000842801-mRNA-1	HNAJ_0000252601-mRNA-1	TTAC_0000685601-mRNA-1	MCOS_0000083701-mRNA-1	SerJv2_0139600.1	SprJv2_0283600.1	SSLN_0001820301-mRNA-1	TASK_0000425001-mRNA-1	TsM_000772100
OG0004683	DILT_0000450401-mRNA-1	EgrG_000126920	EmuJ_000126920.1	HDID_0000462801-mRNA-1	HNAJ_0000016201-mRNA-1	TTAC_0000889501-mRNA-1	MCOS_0000299401-mRNA-1	SerJv2_1299800.1	SprJv2_1029000.1	SSLN_0000444101-mRNA-1	TASK_0000479901-mRNA-1	TsM_000865700
OG0004684	DILT_0000450701-mRNA-1	EgrG_001187600	EmuJ_001187600.1	HDID_0000819101-mRNA-1	HNAJ_0000773601-mRNA-1	TTAC_0000153301-mRNA-1	MCOS_0000701001-mRNA-1	SerJv2_0478500.1	SprJv2_1570500.1	SSLN_0001736401-mRNA-1	TASK_0000365201-mRNA-1	TsM_000501400
OG0004687	DILT_0000459201-mRNA-1	EgrG_001056900	EmuJ_001056900.1	HDID_0000881301-mRNA-1	HNAJ_0000802401-mRNA-1	TTAC_0000698401-mRNA-1	MCOS_0000281001-mRNA-1	SerJv2_0282900.1	SprJv2_0170500.1	SSLN_0000278201-mRNA-1	TASK_0000531301-mRNA-1	TsM_000588000
OG0004689	DILT_0000463601-mRNA-1	EgrG_000953400	EmuJ_000953400.1	HDID_0000594701-mRNA-1	HNAJ_0000988001-mRNA-1	TTAC_0000274201-mRNA-1	MCOS_0000695301-mRNA-1	SerJv2_1296900.1	SprJv2_0488700.1	SSLN_0001624101-mRNA-1	TASK_0000415701-mRNA-1	TsM_000039600
OG0004693	DILT_0000470401-mRNA-1	EgrG_000433400	EmuJ_000433400.1	HDID_0000436501-mRNA-1	HNAJ_0000816401-mRNA-1	TTAC_0001083601-mRNA-1	MCOS_0000295501-mRNA-1	SerJv2_1301100.1	SprJv2_1617500.1	SSLN_0001467001-mRNA-1	TASK_0000323101-mRNA-1	TsM_001035100
OG0004696	DILT_0000481201-mRNA-1	EgrG_000151100	EmuJ_000151100.1	HDID_0000830501-mRNA-1	HNAJ_0000915501-mRNA-1	TTAC_0000833101-mRNA-1	MCOS_0000966801-mRNA-1	SerJv2_2184500.1	SprJv2_1197200.1	SSLN_0000814801-mRNA-1	TASK_0000055701-mRNA-1	TsM_000199900
OG0004697	DILT_0000486701-mRNA-1	EgrG_001117000	EmuJ_001117000.1	HDID_0000273501-mRNA-1	HNAJ_0000941401-mRNA-1	TTAC_0000746901-mRNA-1	MCOS_0000737601-mRNA-1	SerJv2_2722300.1	SprJv2_1944600.1	SSLN_0001209901-mRNA-1	TASK_0000431601-mRNA-1	TsM_000853000
OG0004699	DILT_0000496001-mRNA-1	EgrG_000257500	EmuJ_000257500.1	HDID_0000244401-mRNA-1	HNAJ_0000882701-mRNA-1	TTAC_0000001601-mRNA-1	MCOS_0000846501-mRNA-1	SerJv2_1648600.1	SprJv2_1368400.1	SSLN_0001179401-mRNA-1	TASK_0000657201-mRNA-1	TsM_000032000
OG0004701	DILT_0000500301-mRNA-1	EgrG_000888500	EmuJ_000888500.1	HDID_0000764601-mRNA-1	HNAJ_0001159501-mRNA-1	TTAC_0000862101-mRNA-1	MCOS_0000797701-mRNA-1	SerJv2_0186400.1	SprJv2_1743700.1	SSLN_0000154501-mRNA-1	TASK_0000758501-mRNA-1	TsM_000330600
OG0004704	DILT_0000506601-mRNA-1	EgrG_000478300	EmuJ_000478300.1	HDID_0000195601-mRNA-1	HNAJ_0000237801-mRNA-1	TTAC_0000896801-mRNA-1	MCOS_0001019401-mRNA-1	SerJv2_1122000.1	SprJv2_1082500.1	SSLN_0000946301-mRNA-1	TASK_0000148101-mRNA-1	TsM_000963600
OG0004707	DILT_0000518101-mRNA-1	EgrG_000448700	EmuJ_000448700.1	HDID_0000936001-mRNA-1	HNAJ_0000818601-mRNA-1	TTAC_0000849601-mRNA-1	MCOS_0000105701-mRNA-1	SerJv2_0107700.1	SprJv2_1498500.1	SSLN_0000001901-mRNA-1	TASK_0000336901-mRNA-1	TsM_001227000
OG0004708	DILT_0000518501-mRNA-1	EgrG_000197100	EmuJ_000197100.1	HDID_0000755501-mRNA-1	HNAJ_0000359701-mRNA-1	TTAC_0000595501-mRNA-1	MCOS_0000967901-mRNA-1	SerJv2_1944100.1	SprJv2_0465400.1	SSLN_0000579001-mRNA-1	TASK_0000026901-mRNA-1	TsM_000007700
OG0004709	DILT_0000523201-mRNA-1	EgrG_000128100	EmuJ_000128100.1	HDID_0001008201-mRNA-1	HNAJ_0000867401-mRNA-1	TTAC_0000946001-mRNA-1	MCOS_0000595001-mRNA-1	SerJv2_0828900.1	SprJv2_0483400.1	SSLN_0001073501-mRNA-1	TASK_0000359801-mRNA-1	TsM_000103000
OG0004712	DILT_0000533301-mRNA-1	EgrG_000143900	EmuJ_000140600.1	HDID_0001041501-mRNA-1	HNAJ_0000379801-mRNA-1	TTAC_0000676101-mRNA-1	MCOS_0000305701-mRNA-1	SerJv2_2514900.1	SprJv2_0344900.1	SSLN_0001904601-mRNA-1	TASK_0000341501-mRNA-1	TsM_000808600
OG0004713	DILT_0000533501-mRNA-1	EgrG_000734200	EmuJ_000734200.1	HDID_0000132601-mRNA-1	HNAJ_0000035001-mRNA-1	TTAC_0000866101-mRNA-1	MCOS_0000976501-mRNA-1	SerJv2_2703000.1	SprJv2_1311600.1	SSLN_0001189101-mRNA-1	TASK_0000247201-mRNA-1	TsM_000537500
OG0004716	DILT_0000545201-mRNA-1	EgrG_000188200	EmuJ_000188200.1	HDID_0000758701-mRNA-1	HNAJ_0000838301-mRNA-1	TTAC_0000807801-mRNA-1	MCOS_0000649101-mRNA-1	SerJv2_0368000.1	SprJv2_1269200.1	SSLN_0001484401-mRNA-1	TASK_0000640101-mRNA-1	TsM_001143700
OG0004717	DILT_0000545401-mRNA-1	EgrG_000454300	EmuJ_000454300.1	HDID_0000781101-mRNA-1	HNAJ_0000382701-mRNA-1	TTAC_0000076601-mRNA-1	MCOS_0000291101-mRNA-1	SerJv2_0951000.1	SprJv2_0591000.1	SSLN_0000349301-mRNA-1	TASK_0000106801-mRNA-1	TsM_000379300
OG0004722	DILT_0000557401-mRNA-1	EgrG_000115900	EmuJ_000115900.1	HDID_0000494201-mRNA-1	HNAJ_0001030501-mRNA-1	TTAC_0000637201-mRNA-1	MCOS_0000632401-mRNA-1	SerJv2_0161600.1	SprJv2_0982100.1	SSLN_0000330501-mRNA-1	TASK_0000600601-mRNA-1	TsM_000228900
OG0004723	DILT_0000558201-mRNA-1	EgrG_001190900	EmuJ_001190900.1	HDID_0000721301-mRNA-1	HNAJ_0000089201-mRNA-1	TTAC_0001123801-mRNA-1	MCOS_0000019701-mRNA-1	SerJv2_0852500.1	SprJv2_1531300.1	SSLN_0000269901-mRNA-1	TASK_0000367101-mRNA-1	TsM_000546800
OG0004727	DILT_0000573001-mRNA-1	EgrG_000391100	EmuJ_000391100.1	HDID_0000098501-mRNA-1	HNAJ_0000776001-mRNA-1	TTAC_0000711601-mRNA-1	MCOS_0000102601-mRNA-1	SerJv2_2785800.1	SprJv2_0048300.1	SSLN_0000393101-mRNA-1	TASK_0000862901-mRNA-1	TsM_000755900
OG0004729	DILT_0000584301-mRNA-1	EgrG_000373050	EmuJ_000373050.1	HDID_0000607701-mRNA-1	HNAJ_0000019101-mRNA-1	TTAC_0000286701-mRNA-1	MCOS_0000806401-mRNA-1	SerJv2_2695400.1	SprJv2_1159500.1	SSLN_0001199901-mRNA-1	TASK_0000897601-mRNA-1	TsM_000606600
OG0004731	DILT_0000590101-mRNA-1	EgrG_000872400	EmuJ_000872400.1	HDID_0000289101-mRNA-1	HNAJ_0000888301-mRNA-1	TTAC_0000796501-mRNA-1	MCOS_0000864401-mRNA-1	SerJv2_2575700.1	SprJv2_1290900.1	SSLN_0000983201-mRNA-1	TASK_0000737101-mRNA-1	TsM_000661400
OG0004732	DILT_0000590301-mRNA-1	EgrG_000811500	EmuJ_000811500.1	HDID_0001047901-mRNA-1	HNAJ_0000088101-mRNA-1	TTAC_0000736001-mRNA-1	MCOS_0000339001-mRNA-1	SerJv2_1727100.1	SprJv2_0359200.1	SSLN_0001529201-mRNA-1	TASK_0000562601-mRNA-1	TsM_000496100
OG0004740	DILT_0000604001-mRNA-1	EgrG_000201600	EmuJ_000201600.1	HDID_0000798301-mRNA-1	HNAJ_0000403801-mRNA-1	TTAC_0000301501-mRNA-1	MCOS_0000138001-mRNA-1	SerJv2_0629300.1	SprJv2_0861900.1	SSLN_0001429801-mRNA-1	TASK_0000129101-mRNA-1	TsM_000012100
OG0004743	DILT_0000613501-mRNA-1	EgrG_000838300	EmuJ_000838300.1	HDID_0000408801-mRNA-1	HNAJ_0000006001-mRNA-1	TTAC_0000158301-mRNA-1	MCOS_0000614601-mRNA-1	SerJv2_0266100.1	SprJv2_1572800.1	SSLN_0000660201-mRNA-1	TASK_0000598501-mRNA-1	TsM_000590600
OG0004745	DILT_0000622101-mRNA-1	EgrG_000728400	EmuJ_000728400.1	HDID_0000320601-mRNA-1	HNAJ_0000126601-mRNA-1	TTAC_0000653701-mRNA-1	MCOS_0000294701-mRNA-1	SerJv2_0158300.1	SprJv2_1025800.1	SSLN_0001242801-mRNA-1	TASK_0000162201-mRNA-1	TsM_000518600
OG0004746	DILT_0000622201-mRNA-1	EgrG_000427600	EmuJ_000372300.1	HDID_0000185801-mRNA-1	HNAJ_0000031401-mRNA-1	TTAC_0000295701-mRNA-1	MCOS_0001024501-mRNA-1	SerJv2_1119700.1	SprJv2_1085300.1	SSLN_0000003601-mRNA-1	TASK_0000584401-mRNA-1	TsM_000113300
OG0004747	DILT_0000624901-mRNA-1	EgrG_001091300	EmuJ_001091300.1	HDID_0000079201-mRNA-1	HNAJ_0000311701-mRNA-1	TTAC_0000421101-mRNA-1	MCOS_0000769401-mRNA-1	SerJv2_0122000.1	SprJv2_0838300.1	SSLN_0001453301-mRNA-1	TASK_0000698801-mRNA-1	TsM_000115900
OG0004748	DILT_0000630201-mRNA-1	EgrG_000851900	EmuJ_000851900.1	HDID_0000027201-mRNA-1	HNAJ_0001196701-mRNA-1	TTAC_0000746001-mRNA-1	MCOS_0000084501-mRNA-1	SerJv2_0580100.1	SprJv2_0371200.1	SSLN_0001066101-mRNA-1	TASK_0000823101-mRNA-1	TsM_000800800
OG0004752	DILT_0000643001-mRNA-1	EgrG_000476300	EmuJ_000476300.1	HDID_0000248501-mRNA-1	HNAJ_0000303801-mRNA-1	TTAC_0000757701-mRNA-1	MCOS_0000335901-mRNA-1	SerJv2_2503600.1	SprJv2_0589500.1	SSLN_0000713701-mRNA-1	TASK_0000670301-mRNA-1	TsM_000130000
OG0004753	DILT_0000646301-mRNA-1	EgrG_000887000	EmuJ_000887000.1	HDID_0000763601-mRNA-1	HNAJ_0000918001-mRNA-1	TTAC_0000224301-mRNA-1	MCOS_0000301701-mRNA-1	SerJv2_1763300.1	SprJv2_0233300.1	SSLN_0001618701-mRNA-1	TASK_0000482301-mRNA-1	TsM_000912700
OG0004761	DILT_0000663601-mRNA-1	EgrG_000723900	EmuJ_000723900.1	HDID_0000090101-mRNA-1	HNAJ_0000118201-mRNA-1	TTAC_0000878501-mRNA-1	MCOS_0000883101-mRNA-1	SerJv2_0999700.1	SprJv2_1506200.1	SSLN_0000943701-mRNA-1	TASK_0000752101-mRNA-1	TsM_000801600
OG0004765	DILT_0000671901-mRNA-1	EgrG_001188500	EmuJ_001188500.1	HDID_0000476901-mRNA-1	HNAJ_0000783901-mRNA-1	TTAC_0000159601-mRNA-1	MCOS_0000912001-mRNA-1	SerJv2_2049900.1	SprJv2_0292500.1	SSLN_0001217401-mRNA-1	TASK_0000852401-mRNA-1	TsM_000830100
OG0004766	DILT_0000673601-mRNA-1	EgrG_000728500	EmuJ_000728500.1	HDID_0000320701-mRNA-1	HNAJ_0000126701-mRNA-1	TTAC_0000653601-mRNA-1	MCOS_0001014301-mRNA-1	SerJv2_0778400.1	SprJv2_1132000.1	SSLN_0001584301-mRNA-1	TASK_0000162301-mRNA-1	TsM_000519400
OG0004772	DILT_0000690901-mRNA-1	EgrG_000146400	EmuJ_000137900.1	HDID_0000746701-mRNA-1	HNAJ_0001146401-mRNA-1	TTAC_0000925201-mRNA-1	MCOS_0000685401-mRNA-1	SerJv2_1789100.1	SprJv2_1857800.1	SSLN_0001773101-mRNA-1	TASK_0000470701-mRNA-1	TsM_000598100
OG0004773	DILT_0000696301-mRNA-1	EgrG_000994600	EmuJ_000994600.1	HDID_0000594501-mRNA-1	HNAJ_0000113301-mRNA-1	TTAC_0000683001-mRNA-1	MCOS_0000081901-mRNA-1	SerJv2_0998800.1	SprJv2_1939400.1	SSLN_0001925301-mRNA-1	TASK_0000052101-mRNA-1	TsM_000042900
OG0004774	DILT_0000697401-mRNA-1	EgrG_000582200	EmuJ_000582200.1	HDID_0000685501-mRNA-1	HNAJ_0000779001-mRNA-1	TTAC_0000502801-mRNA-1	MCOS_0000828001-mRNA-1	SerJv2_0337700.1	SprJv2_1752700.1	SSLN_0000485201-mRNA-1	TASK_0000976201-mRNA-1	TsM_000731500
OG0004779	DILT_0000709801-mRNA-1	EgrG_000214100	EmuJ_000214100.1	HDID_0000454401-mRNA-1	HNAJ_0001134001-mRNA-1	TTAC_0000917101-mRNA-1	MCOS_0000545701-mRNA-1	SerJv2_0250600.1	SprJv2_1047200.1	SSLN_0001891901-mRNA-1	TASK_0000732601-mRNA-1	TsM_000389000
OG0004785	DILT_0000721001-mRNA-1	EgrG_000932500	EmuJ_000932500.1	HDID_0001090001-mRNA-1	HNAJ_0000513201-mRNA-1	TTAC_0000397001-mRNA-1	MCOS_0000617501-mRNA-1	SerJv2_1493400.1	SprJv2_1429000.1	SSLN_0000813501-mRNA-1	TASK_0000956901-mRNA-1	TsM_000648300
OG0004786	DILT_0000721701-mRNA-1	EgrG_000435100	EmuJ_000435100.1	HDID_0001039101-mRNA-1	HNAJ_0001018701-mRNA-1	TTAC_0000765101-mRNA-1	MCOS_0000134001-mRNA-1	SerJv2_1683300.1	SprJv2_1690900.1	SSLN_0001974701-mRNA-1	TASK_0000321601-mRNA-1	TsM_000140200
OG0004789	DILT_0000731501-mRNA-1	EgrG_000803600	EmuJ_000803600.1	HDID_0000020001-mRNA-1	HNAJ_0001174401-mRNA-1	TTAC_0000381501-mRNA-1	MCOS_0000196701-mRNA-1	SerJv2_1102900.1	SprJv2_0635500.1	SSLN_0000864601-mRNA-1	TASK_0000509101-mRNA-1	TsM_000864800
OG0004791	DILT_0000737101-mRNA-1	EgrG_000306100	EmuJ_000306100.1	HDID_0000773401-mRNA-1	HNAJ_0001351701-mRNA-1	TTAC_0001062701-mRNA-1	MCOS_0000178601-mRNA-1	SerJv2_1760300.1	SprJv2_1759100.1	SSLN_0002023101-mRNA-1	TASK_0001017201-mRNA-1	TsM_000572400
OG0004793	DILT_0000756401-mRNA-1	EgrG_000923900	EmuJ_000025600.1	HDID_0000356801-mRNA-1	HNAJ_0001046501-mRNA-1	TTAC_0000445501-mRNA-1	MCOS_0000596501-mRNA-1	SerJv2_0832800.1	SprJv2_1033700.1	SSLN_0001288301-mRNA-1	TASK_0000983201-mRNA-1	TsM_000552700
OG0004794	DILT_0000760201-mRNA-1	EgrG_000884900	EmuJ_000884900.1	HDID_0000782901-mRNA-1	HNAJ_0000045501-mRNA-1	TTAC_0000937201-mRNA-1	MCOS_0000915501-mRNA-1	SerJv2_0407000.1	SprJv2_1580000.1	SSLN_0001710001-mRNA-1	TASK_0000578101-mRNA-1	TsM_001183900
OG0004796	DILT_0000762201-mRNA-1	EgrG_000964200	EmuJ_000964200.1	HDID_0000277701-mRNA-1	HNAJ_0000853101-mRNA-1	TTAC_0000921801-mRNA-1	MCOS_0000514901-mRNA-1	SerJv2_1354100.1	SprJv2_2013000.1	SSLN_0000873401-mRNA-1	TASK_0000142901-mRNA-1	TsM_000440100
OG0004804	DILT_0000779501-mRNA-1	EgrG_001123900	EmuJ_001123900.1	HDID_0000777101-mRNA-1	HNAJ_0001169001-mRNA-1	TTAC_0000729101-mRNA-1	MCOS_0000376401-mRNA-1	SerJv2_0592900.1	SprJv2_1213800.1	SSLN_0000726201-mRNA-1	TASK_0000435501-mRNA-1	TsM_000702700
OG0004805	DILT_0000787001-mRNA-1	EgrG_000217700	EmuJ_000217700.1	HDID_0000136901-mRNA-1	HNAJ_0001272701-mRNA-1	TTAC_0000041201-mRNA-1	MCOS_0000774701-mRNA-1	SerJv2_0964300.1	SprJv2_0606700.1	SSLN_0001106601-mRNA-1	TASK_0000624601-mRNA-1	TsM_000634600
OG0004807	DILT_0000787901-mRNA-1	EgrG_000540000	EmuJ_000540000.1	HDID_0000846301-mRNA-1	HNAJ_0000723501-mRNA-1	TTAC_0000059001-mRNA-1	MCOS_0000053801-mRNA-1	SerJv2_0996600.1	SprJv2_0882800.1	SSLN_0000590501-mRNA-1	TASK_0000676801-mRNA-1	TsM_000548700
OG0004808	DILT_0000794001-mRNA-1	EgrG_000226000	EmuJ_000226000.1	HDID_0000870701-mRNA-1	HNAJ_0000192301-mRNA-1	TTAC_0001117101-mRNA-1	MCOS_0000525501-mRNA-1	SerJv2_1901800.1	SprJv2_0063000.1	SSLN_0001141001-mRNA-1	TASK_0000002001-mRNA-1	TsM_000082800
OG0004810	DILT_0000799401-mRNA-1	EgrG_000809200	EmuJ_000809200.1	HDID_0000369001-mRNA-1	HNAJ_0001266901-mRNA-1	TTAC_0000812501-mRNA-1	MCOS_0000090101-mRNA-1	SerJv2_1982000.1	SprJv2_1089200.1	SSLN_0001000401-mRNA-1	TASK_0000519901-mRNA-1	TsM_000668400
OG0004812	DILT_0000806801-mRNA-1	EgrG_000069200	EmuJ_000069200.1	HDID_0000882601-mRNA-1	HNAJ_0000290201-mRNA-1	TTAC_0001118401-mRNA-1	MCOS_0000842401-mRNA-1	SerJv2_0735500.1	SprJv2_0307100.1	SSLN_0001382701-mRNA-1	TASK_0000636001-mRNA-1	TsM_000472600
OG0004814	DILT_0000810801-mRNA-1	EgrG_000466000	EmuJ_000466000.1	HDID_0000028101-mRNA-1	HNAJ_0001135501-mRNA-1	TTAC_0000920401-mRNA-1	MCOS_0001011701-mRNA-1	SerJv2_2113700.1	SprJv2_0384400.1	SSLN_0000650301-mRNA-1	TASK_0000626001-mRNA-1	TsM_000640000
OG0004816	DILT_0000814201-mRNA-1	EgrG_001075100	EmuJ_001075100.1	HDID_0000051901-mRNA-1	HNAJ_0001222001-mRNA-1	TTAC_0000008401-mRNA-1	MCOS_0000167101-mRNA-1	SerJv2_1858300.1	SprJv2_0954800.1	SSLN_0001491301-mRNA-1	TASK_0000071701-mRNA-1	TsM_000715200
OG0004822	DILT_0000841601-mRNA-1	EgrG_000413600	EmuJ_000413600.1	HDID_0000549601-mRNA-1	HNAJ_0000985001-mRNA-1	TTAC_0000763201-mRNA-1	MCOS_0000913701-mRNA-1	SerJv2_1600500.1	SprJv2_1641100.1	SSLN_0001520901-mRNA-1	TASK_0000926801-mRNA-1	TsM_000183000
OG0004823	DILT_0000844601-mRNA-1	EgrG_000656900	EmuJ_000656900.1	HDID_0000108401-mRNA-1	HNAJ_0001202201-mRNA-1	TTAC_0000053201-mRNA-1	MCOS_0000571701-mRNA-1	SerJv2_1680300.1	SprJv2_2042400.1	SSLN_0000451301-mRNA-1	TASK_0000007901-mRNA-1	TsM_000759500
OG0004825	DILT_0000849401-mRNA-1	EgrG_000149100	EmuJ_000149100.1	HDID_0000144201-mRNA-1	HNAJ_0000871201-mRNA-1	TTAC_0000082801-mRNA-1	MCOS_0000258501-mRNA-1	SerJv2_1822900.1	SprJv2_0464000.1	SSLN_0001821001-mRNA-1	TASK_0000503101-mRNA-1	TsM_000006900
OG0004842	DILT_0000893901-mRNA-1	EgrG_001004200	EmuJ_001004200.1	HDID_0000877701-mRNA-1	HNAJ_0001003301-mRNA-1	TTAC_0000661601-mRNA-1	MCOS_0000692401-mRNA-1	SerJv2_2616400.1	SprJv2_0515900.1	SSLN_0001831401-mRNA-1	TASK_0000890901-mRNA-1	TsM_001049600
OG0004843	DILT_0000894101-mRNA-1	EgrG_000147000	EmuJ_000137100.1	HDID_0000887901-mRNA-1	HNAJ_0000925601-mRNA-1	TTAC_0000888201-mRNA-1	MCOS_0000928601-mRNA-1	SerJv2_2650200.1	SprJv2_0273300.1	SSLN_0001309501-mRNA-1	TASK_0000471301-mRNA-1	TsM_001222600
OG0004846	DILT_0000899001-mRNA-1	EgrG_000842600	EmuJ_000842600.1	HDID_0000354701-mRNA-1	HNAJ_0000051101-mRNA-1	TTAC_0000111001-mRNA-1	MCOS_0000892901-mRNA-1	SerJv2_1750500.1	SprJv2_0102100.1	SSLN_0001278001-mRNA-1	TASK_0000777501-mRNA-1	TsM_001079700
OG0004850	DILT_0000902901-mRNA-1	EgrG_000506200	EmuJ_000506200.1	HDID_0000069001-mRNA-1	HNAJ_0000330401-mRNA-1	TTAC_0000263201-mRNA-1	MCOS_0000908901-mRNA-1	SerJv2_2676900.1	SprJv2_1720100.1	SSLN_0001097401-mRNA-1	TASK_0000031101-mRNA-1	TsM_000201700
OG0004852	DILT_0000908801-mRNA-1	EgrG_000992700	EmuJ_000992700.1	HDID_0001018601-mRNA-1	HNAJ_0001099501-mRNA-1	TTAC_0000183001-mRNA-1	MCOS_0000888201-mRNA-1	SerJv2_2144700.1	SprJv2_1219600.1	SSLN_0000289601-mRNA-1	TASK_0000442901-mRNA-1	TsM_000042500
OG0004854	DILT_0000911701-mRNA-1	EgrG_000132400	EmuJ_000132400.1	HDID_0000908201-mRNA-1	HNAJ_0000845401-mRNA-1	TTAC_0000191301-mRNA-1	MCOS_0000695601-mRNA-1	SerJv2_2072500.1	SprJv2_1798100.1	SSLN_0000019701-mRNA-1	TASK_0000818001-mRNA-1	TsM_001114000
OG0004855	DILT_0000912301-mRNA-1	EgrG_001175600	EmuJ_001175600.1	HDID_0000055101-mRNA-1	HNAJ_0000100101-mRNA-1	TTAC_0000972501-mRNA-1	MCOS_0000306401-mRNA-1	SerJv2_1726400.1	SprJv2_0770300.1	SSLN_0000820301-mRNA-1	TASK_0000050901-mRNA-1	TsM_000886900
OG0004860	DILT_0000923901-mRNA-1	EgrG_000814600	EmuJ_000814600.1	HDID_0000979701-mRNA-1	HNAJ_0001042201-mRNA-1	TTAC_0000792801-mRNA-1	MCOS_0000969901-mRNA-1	SerJv2_0352500.1	SprJv2_1548700.1	SSLN_0001136001-mRNA-1	TASK_0000043101-mRNA-1	TsM_000788100
OG0004861	DILT_0000927801-mRNA-1	EgrG_001171800	EmuJ_001171800.1	HDID_0000304601-mRNA-1	HNAJ_0000911601-mRNA-1	TTAC_0001075101-mRNA-1	MCOS_0000889501-mRNA-1	SerJv2_2139300.1	SprJv2_0249100.1	SSLN_0001908001-mRNA-1	TASK_0000633101-mRNA-1	TsM_000029900
OG0004862	DILT_0000931201-mRNA-1	EgrG_000707700	EmuJ_000707700.1	HDID_0000927201-mRNA-1	HNAJ_0000036901-mRNA-1	TTAC_0000223101-mRNA-1	MCOS_0000038801-mRNA-1	SerJv2_0044300.1	SprJv2_0338400.1	SSLN_0000714701-mRNA-1	TASK_0000863301-mRNA-1	TsM_000486500
OG0004865	DILT_0000948101-mRNA-1	EgrG_000776500	EmuJ_000776500.1	HDID_0000543701-mRNA-1	HNAJ_0000565701-mRNA-1	TTAC_0000095001-mRNA-1	MCOS_0000900201-mRNA-1	SerJv2_1271600.1	SprJv2_0891000.1	SSLN_0000349001-mRNA-1	TASK_0000684801-mRNA-1	TsM_001247900
OG0004866	DILT_0000954201-mRNA-1	EgrG_000675300	EmuJ_000675300.1	HDID_0000452501-mRNA-1	HNAJ_0001167601-mRNA-1	TTAC_0000195201-mRNA-1	MCOS_0000407801-mRNA-1	SerJv2_2044600.1	SprJv2_1272200.1	SSLN_0001417101-mRNA-1	TASK_0000941801-mRNA-1	TsM_000953500
OG0004867	DILT_0000957201-mRNA-1	EgrG_000190800	EmuJ_000190800.1	HDID_0000202801-mRNA-1	HNAJ_0000364701-mRNA-1	TTAC_0000818801-mRNA-1	MCOS_0000951801-mRNA-1	SerJv2_1033900.1	SprJv2_0710000.1	SSLN_0001041501-mRNA-1	TASK_0000769601-mRNA-1	TsM_000735500
OG0004869	DILT_0000967701-mRNA-1	EgrG_000433900	EmuJ_000433900.1	HDID_0000348601-mRNA-1	HNAJ_0001000301-mRNA-1	TTAC_0000228701-mRNA-1	MCOS_0000209801-mRNA-1	SerJv2_2760900.1	SprJv2_0120100.1	SSLN_0000688701-mRNA-1	TASK_0000322601-mRNA-1	TsM_000040200
OG0004871	DILT_0000970401-mRNA-1	EgrG_000684500	EmuJ_000684500.1	HDID_0000505401-mRNA-1	HNAJ_0000838501-mRNA-1	TTAC_0000665601-mRNA-1	MCOS_0000022101-mRNA-1	SerJv2_1746000.1	SprJv2_1597300.1	SSLN_0001794901-mRNA-1	TASK_0000396801-mRNA-1	TsM_000797800
OG0004872	DILT_0000974901-mRNA-1	EgrG_000834700	EmuJ_000834700.1	HDID_0000101001-mRNA-1	HNAJ_0001087501-mRNA-1	TTAC_0000252201-mRNA-1	MCOS_0000666101-mRNA-1	SerJv2_0799800.1	SprJv2_0238700.1	SSLN_0001268301-mRNA-1	TASK_0000344901-mRNA-1	TsM_000333300
OG0004877	DILT_0000985501-mRNA-1	EgrG_001158200	EmuJ_001158200.1	HDID_0000714701-mRNA-1	HNAJ_0000491801-mRNA-1	TTAC_0001035401-mRNA-1	MCOS_0000538201-mRNA-1	SerJv2_0522400.1	SprJv2_0868800.1	SSLN_0001308701-mRNA-1	TASK_0000541801-mRNA-1	TsM_000524200
OG0004878	DILT_0000986701-mRNA-1	EgrG_000451800	EmuJ_000451800.1	HDID_0000048101-mRNA-1	HNAJ_0000188701-mRNA-1	TTAC_0000003701-mRNA-1	MCOS_0000717001-mRNA-1	SerJv2_1037700.1	SprJv2_0487000.1	SSLN_0000532201-mRNA-1	TASK_0000637801-mRNA-1	TsM_001237900
OG0004879	DILT_0000986901-mRNA-1	EgrG_000458000	EmuJ_000458000.1	HDID_0000406801-mRNA-1	HNAJ_0000178701-mRNA-1	TTAC_0000151501-mRNA-1	MCOS_0000273901-mRNA-1	SerJv2_1323900.1	SprJv2_1464000.1	SSLN_0001662601-mRNA-1	TASK_0000044701-mRNA-1	TsM_000499700
OG0004881	DILT_0000992901-mRNA-1	EgrG_000788300	EmuJ_000788300.1	HDID_0000329601-mRNA-1	HNAJ_0000231101-mRNA-1	TTAC_0000011901-mRNA-1	MCOS_0000711701-mRNA-1	SerJv2_0924800.1	SprJv2_1049000.1	SSLN_0000655801-mRNA-1	TASK_0000092501-mRNA-1	TsM_000241100
OG0004882	DILT_0001002901-mRNA-1	EgrG_000231000	EmuJ_000231000.1	HDID_0000698401-mRNA-1	HNAJ_0001265201-mRNA-1	TTAC_0000820701-mRNA-1	MCOS_0000011301-mRNA-1	SerJv2_2141700.1	SprJv2_1963900.1	SSLN_0000986201-mRNA-1	TASK_0000746101-mRNA-1	TsM_000569200
OG0004884	DILT_0001007701-mRNA-1	EgrG_000223000	EmuJ_000223000.1	HDID_0000686901-mRNA-1	HNAJ_0001186601-mRNA-1	TTAC_0000309801-mRNA-1	MCOS_0000078501-mRNA-1	SerJv2_0073700.1	SprJv2_0843600.1	SSLN_0001388501-mRNA-1	TASK_0000534801-mRNA-1	TsM_000506400
OG0004885	DILT_0001008701-mRNA-1	EgrG_000728000	EmuJ_000728000.1	HDID_0000497701-mRNA-1	HNAJ_0001151901-mRNA-1	TTAC_0000654001-mRNA-1	MCOS_0000143101-mRNA-1	SerJv2_0196700.1	SprJv2_0701300.1	SSLN_0000995701-mRNA-1	TASK_0000809101-mRNA-1	TsM_000518900
OG0004887	DILT_0001015701-mRNA-1	EgrG_000058000	EmuJ_000058000.1	HDID_0000083101-mRNA-1	HNAJ_0000677501-mRNA-1	TTAC_0000840101-mRNA-1	MCOS_0000688101-mRNA-1	SerJv2_1468600.1	SprJv2_0522200.1	SSLN_0000556901-mRNA-1	TASK_0000174101-mRNA-1	TsM_000783100
OG0004889	DILT_0001017301-mRNA-1	EgrG_000435200	EmuJ_000435200.1	HDID_0001039001-mRNA-1	HNAJ_0001018801-mRNA-1	TTAC_0000765201-mRNA-1	MCOS_0000133901-mRNA-1	SerJv2_1499800.1	SprJv2_0202000.1	SSLN_0001721701-mRNA-1	TASK_0000321501-mRNA-1	TsM_000812300
OG0004891	DILT_0001021601-mRNA-1	EgrG_000898300	EmuJ_000898300.1	HDID_0000057201-mRNA-1	HNAJ_0000803501-mRNA-1	TTAC_0000218501-mRNA-1	MCOS_0000548701-mRNA-1	SerJv2_0725100.1	SprJv2_1144900.1	SSLN_0001749201-mRNA-1	TASK_0000045301-mRNA-1	TsM_000794700
OG0004893	DILT_0001029201-mRNA-1	EgrG_000423900	EmuJ_000423900.1	HDID_0000006001-mRNA-1	HNAJ_0000055401-mRNA-1	TTAC_0000276501-mRNA-1	MCOS_0000740101-mRNA-1	SerJv2_0864600.1	SprJv2_1238800.1	SSLN_0000150201-mRNA-1	TASK_0000019801-mRNA-1	TsM_000770700
OG0004897	DILT_0001043201-mRNA-1	EgrG_000119700	EmuJ_000119700.1	HDID_0000850801-mRNA-1	HNAJ_0000877601-mRNA-1	TTAC_0000848901-mRNA-1	MCOS_0000667301-mRNA-1	SerJv2_0628600.1	SprJv2_1528000.1	SSLN_0000927401-mRNA-1	TASK_0000619001-mRNA-1	TsM_000846000
OG0004898	DILT_0001043401-mRNA-1	EgrG_000422500	EmuJ_000422500.1	HDID_0000007501-mRNA-1	HNAJ_0000320701-mRNA-1	TTAC_0000758201-mRNA-1	MCOS_0000798701-mRNA-1	SerJv2_0716900.1	SprJv2_1223400.1	SSLN_0001347501-mRNA-1	TASK_0000404701-mRNA-1	TsM_000626500
OG0004902	DILT_0001054001-mRNA-1	EgrG_000065400	EmuJ_000065400.1	HDID_0000437701-mRNA-1	HNAJ_0000775901-mRNA-1	TTAC_0000892401-mRNA-1	MCOS_0000171201-mRNA-1	SerJv2_0743100.1	SprJv2_0824000.1	SSLN_0001121101-mRNA-1	TASK_0000117101-mRNA-1	TsM_000821800
OG0004905	DILT_0001069501-mRNA-1	EgrG_000122500	EmuJ_000122500.1	HDID_0000062001-mRNA-1	HNAJ_0000948801-mRNA-1	TTAC_0000221301-mRNA-1	MCOS_0000656301-mRNA-1	SerJv2_0122600.1	SprJv2_1202500.1	SSLN_0000568201-mRNA-1	TASK_0000754601-mRNA-1	TsM_000983200
OG0004916	DILT_0001099801-mRNA-1	EgrG_000774000	EmuJ_000774000.1	HDID_0000099601-mRNA-1	HNAJ_0000166701-mRNA-1	TTAC_0000624101-mRNA-1	MCOS_0000625501-mRNA-1	SerJv2_0231600.1	SprJv2_1183600.1	SSLN_0001548701-mRNA-1	TASK_0000252401-mRNA-1	TsM_000049400
OG0004917	DILT_0001100801-mRNA-1	EgrG_000748500	EmuJ_000748500.1	HDID_0000701101-mRNA-1	HNAJ_0000795801-mRNA-1	TTAC_0000361201-mRNA-1	MCOS_0000294501-mRNA-1	SerJv2_1242900.1	SprJv2_0086200.1	SSLN_0000317401-mRNA-1	TASK_0000594801-mRNA-1	TsM_000913700
OG0004919	DILT_0001110501-mRNA-1	EgrG_000068900	EmuJ_000068900.1	HDID_0000382701-mRNA-1	HNAJ_0000135401-mRNA-1	TTAC_0000119001-mRNA-1	MCOS_0000842201-mRNA-1	SerJv2_1118400.1	SprJv2_1086800.1	SSLN_0001416801-mRNA-1	TASK_0000636301-mRNA-1	TsM_000472400
OG0004926	DILT_0001124101-mRNA-1	EgrG_000696000	EmuJ_000696000.1	HDID_0000008601-mRNA-1	HNAJ_0000729101-mRNA-1	TTAC_0000694501-mRNA-1	MCOS_0000168901-mRNA-1	SerJv2_1787100.1	SprJv2_0385000.1	SSLN_0000684901-mRNA-1	TASK_0000384601-mRNA-1	TsM_001109000
OG0004929	DILT_0001132801-mRNA-1	EgrG_000910600	EmuJ_000910600.1	HDID_0000826801-mRNA-1	HNAJ_0001075801-mRNA-1	TTAC_0000007401-mRNA-1	MCOS_0000212901-mRNA-1	SerJv2_0136400.1	SprJv2_1699100.1	SSLN_0001628201-mRNA-1	TASK_0000329901-mRNA-1	TsM_000002900
OG0004930	DILT_0001133401-mRNA-1	EgrG_001063800	EmuJ_001063800.1	HDID_0001002301-mRNA-1	HNAJ_0000132601-mRNA-1	TTAC_0000641201-mRNA-1	MCOS_0000597301-mRNA-1	SerJv2_0857100.1	SprJv2_1925800.1	SSLN_0001461901-mRNA-1	TASK_0000135101-mRNA-1	TsM_000681600
OG0004934	DILT_0001141701-mRNA-1	EgrG_000210400	EmuJ_000210400.1	HDID_0000750001-mRNA-1	HNAJ_0001212601-mRNA-1	TTAC_0000975501-mRNA-1	MCOS_0000546201-mRNA-1	SerJv2_0015100.1	SprJv2_1544700.1	SSLN_0000426301-mRNA-1	TASK_0000092001-mRNA-1	TsM_000985900
OG0004936	DILT_0001147701-mRNA-1	EgrG_000720150	EmuJ_000720150.1	HDID_0001078901-mRNA-1	HNAJ_0000326001-mRNA-1	TTAC_0000612701-mRNA-1	MCOS_0000947601-mRNA-1	SerJv2_0322000.1	SprJv2_2282900.1	SSLN_0001824101-mRNA-1	TASK_0000352401-mRNA-1	TsM_000608200
OG0004942	DILT_0001178001-mRNA-1	EgrG_000704200	EmuJ_000704200.1	HDID_0000756701-mRNA-1	HNAJ_0000734201-mRNA-1	TTAC_0000630401-mRNA-1	MCOS_0000341501-mRNA-1	SerJv2_0795800.1	SprJv2_0234500.1	SSLN_0001673901-mRNA-1	TASK_0000815501-mRNA-1	TsM_000781100
OG0004944	DILT_0001180301-mRNA-1	EgrG_001032500	EmuJ_001032500.1	HDID_0000532601-mRNA-1	HNAJ_0000916601-mRNA-1	TTAC_0000596201-mRNA-1	MCOS_0000336401-mRNA-1	SerJv2_2426300.1	SprJv2_1397600.1	SSLN_0001493601-mRNA-1	TASK_0000450101-mRNA-1	TsM_000834600
OG0004945	DILT_0001188501-mRNA-1	EgrG_000125400	EmuJ_000125400.1	HDID_0000897001-mRNA-1	HNAJ_0000076001-mRNA-1	TTAC_0000900401-mRNA-1	MCOS_0000309401-mRNA-1	SerJv2_1579400.1	SprJv2_1384000.1	SSLN_0000480301-mRNA-1	TASK_0000481301-mRNA-1	TsM_000866200
OG0004952	DILT_0001226601-mRNA-1	EgrG_000963800	EmuJ_000963800.1	HDID_0000744101-mRNA-1	HNAJ_0000017501-mRNA-1	TTAC_0000795001-mRNA-1	MCOS_0000515301-mRNA-1	SerJv2_0318400.1	SprJv2_1338300.1	SSLN_0000918901-mRNA-1	TASK_0000003301-mRNA-1	TsM_000615500
OG0004955	DILT_0001231101-mRNA-1	EgrG_000131600	EmuJ_000131600.1	HDID_0000160101-mRNA-1	HNAJ_0000848601-mRNA-1	TTAC_0000975601-mRNA-1	MCOS_0000696301-mRNA-1	SerJv2_0675400.1	SprJv2_1821500.1	SSLN_0001733201-mRNA-1	TASK_0000817601-mRNA-1	TsM_000114100
OG0004959	DILT_0001241101-mRNA-1	EgrG_001131100	EmuJ_001131100.1	HDID_0000487301-mRNA-1	HNAJ_0000351701-mRNA-1	TTAC_0000738301-mRNA-1	MCOS_0000859901-mRNA-1	SerJv2_0822700.1	SprJv2_0988800.1	SSLN_0000782001-mRNA-1	TASK_0000647601-mRNA-1	TsM_000152200
OG0004960	DILT_0001243701-mRNA-1	EgrG_000246000	EmuJ_000246000.1	HDID_0000460001-mRNA-1	HNAJ_0000110901-mRNA-1	TTAC_0000971301-mRNA-1	MCOS_0000326601-mRNA-1	SerJv2_1565900.1	SprJv2_0061900.1	SSLN_0000730601-mRNA-1	TASK_0000944001-mRNA-1	TsM_000225800
OG0004961	DILT_0001246601-mRNA-1	EgrG_000099800	EmuJ_000099800.1	HDID_0000737401-mRNA-1	HNAJ_0000903701-mRNA-1	TTAC_0000071201-mRNA-1	MCOS_0000136201-mRNA-1	SerJv2_2128000.1	SprJv2_0538900.1	SSLN_0001674501-mRNA-1	TASK_0000439401-mRNA-1	TsM_001174700
OG0004962	DILT_0001249401-mRNA-1	EgrG_000127100	EmuJ_000127100.1	HDID_0000445201-mRNA-1	HNAJ_0000016501-mRNA-1	TTAC_0000889801-mRNA-1	MCOS_0000541801-mRNA-1	SerJv2_0205400.1	SprJv2_0220300.1	SSLN_0002060401-mRNA-1	TASK_0000250901-mRNA-1	TsM_000605600
OG0004966	DILT_0001268201-mRNA-1	EgrG_000619100	EmuJ_000619100.1	HDID_0000712001-mRNA-1	HNAJ_0000020701-mRNA-1	TTAC_0000054501-mRNA-1	MCOS_0000605301-mRNA-1	SerJv2_1810600.1	SprJv2_1514100.1	SSLN_0000799301-mRNA-1	TASK_0000076001-mRNA-1	TsM_000922400
OG0004970	DILT_0001277901-mRNA-1	EgrG_000607900	EmuJ_000607900.1	HDID_0000817001-mRNA-1	HNAJ_0001200201-mRNA-1	TTAC_0000614801-mRNA-1	MCOS_0000572001-mRNA-1	SerJv2_1881300.1	SprJv2_0686500.1	SSLN_0000304301-mRNA-1	TASK_0000077601-mRNA-1	TsM_000528400
OG0004971	DILT_0001281301-mRNA-1	EgrG_000159600	EmuJ_000159600.1	HDID_0000714001-mRNA-1	HNAJ_0000804701-mRNA-1	TTAC_0000777101-mRNA-1	MCOS_0000744601-mRNA-1	SerJv2_1287500.1	SprJv2_1094300.1	SSLN_0000631901-mRNA-1	TASK_0000593401-mRNA-1	TsM_000316600
OG0004974	DILT_0001288701-mRNA-1	EgrG_000877900	EmuJ_000877900.1	HDID_0000854401-mRNA-1	HNAJ_0000611101-mRNA-1	TTAC_0000282301-mRNA-1	MCOS_0000894501-mRNA-1	SerJv2_1777600.1	SprJv2_0042100.1	SSLN_0000045101-mRNA-1	TASK_0000499701-mRNA-1	TsM_001161500
OG0004977	DILT_0001313901-mRNA-1	EgrG_001033700	EmuJ_001033700.1	HDID_0001074701-mRNA-1	HNAJ_0000467101-mRNA-1	TTAC_0000858301-mRNA-1	MCOS_0000189901-mRNA-1	SerJv2_2046600.1	SprJv2_0703500.1	SSLN_0001606301-mRNA-1	TASK_0000449001-mRNA-1	TsM_000235700
OG0004979	DILT_0001339101-mRNA-1	EgrG_000701200	EmuJ_000701200.1	HDID_0000311901-mRNA-1	HNAJ_0000144001-mRNA-1	TTAC_0000623201-mRNA-1	MCOS_0000896001-mRNA-1	SerJv2_1855800.1	SprJv2_1141400.1	SSLN_0000520401-mRNA-1	TASK_0000015901-mRNA-1	TsM_000387100
OG0004989	DILT_0001377801-mRNA-1	EgrG_000263400	EmuJ_000263400.1	HDID_0000335901-mRNA-1	HNAJ_0000137501-mRNA-1	TTAC_0000882801-mRNA-1	MCOS_0000163801-mRNA-1	SerJv2_2430300.1	SprJv2_1671500.1	SSLN_0001198001-mRNA-1	TASK_0000887501-mRNA-1	TsM_000762100
OG0004990	DILT_0001381601-mRNA-1	EgrG_000570600	EmuJ_000570600.1	HDID_0000853301-mRNA-1	HNAJ_0000124301-mRNA-1	TTAC_0000043101-mRNA-1	MCOS_0000626201-mRNA-1	SerJv2_0191300.1	SprJv2_1612800.1	SSLN_0001226601-mRNA-1	TASK_0000389001-mRNA-1	TsM_000249700
OG0004993	DILT_0001388601-mRNA-1	EgrG_001166700	EmuJ_001166700.1	HDID_0000228201-mRNA-1	HNAJ_0001174801-mRNA-1	TTAC_0000878101-mRNA-1	MCOS_0000534701-mRNA-1	SerJv2_1815700.1	SprJv2_1517300.1	SSLN_0001152401-mRNA-1	TASK_0000772901-mRNA-1	TsM_000970000
OG0004995	DILT_0001397201-mRNA-1	EgrG_001195200	EmuJ_001195200.1	HDID_0000856101-mRNA-1	HNAJ_0000985801-mRNA-1	TTAC_0000979501-mRNA-1	MCOS_0000228601-mRNA-1	SerJv2_0680600.1	SprJv2_1462800.1	SSLN_0000038701-mRNA-1	TASK_0000497401-mRNA-1	TsM_000899300

[truncated: 1 more sheets: Data11]
